# Supplementary material for: Genetic Diversity and Selection Signatures in Jianchang Black Goats Revealed by Whole-Genome Sequencing Data
Source: Animals (Basel). 2022 Sep 10;12(18):2365. doi: 10.3390/ani12182365 (PMC9495118; doi:10.3390/ani12182365)
Supplement: Supplementary file 1 [file animals-12-02365-s001.zip]

Archive with 15 entries (15 files):
- Figure S1.pdf
- Figure S2.pdf
- Figure S3.pdf
- Figure S4.pdf
- Figure S5.tiff
- Table S1.xlsx
- Table S10.xlsx
- Table S2.xlsx
- Table S3.xlsx
- Table S4.xlsx
- Table S5.pdf
- Table S6.xlsx
- Table S7.xlsx
- Table S8.xlsx
- Table S9.xlsx
