# Supplementary material for: Genetic Diversity and Selection Signatures in Jianchang Black Goats Revealed by Whole-Genome Sequencing Data
Source: Animals (Basel). 2022 Sep 10;12(18):2365. doi: 10.3390/ani12182365 (PMC9495118; doi:10.3390/ani12182365)
Supplement: Supplementary file 1 [file animals-12-02365-s001.zip › Table S1.xlsx]

## Sheet: Table S1
Table S1 Summary of the short-read sequencing data and mapping statistics for three black Chinese goat breeds and 21 Bezoars
Populations	Samples	Accession ID	Sequencer	Sequecing mode	Raw read pairs	Clean read pairs	Mapping ratio (%)	Genome coverage (%)	Sequencing depth (×)	Note
Jianchang Black	JC1	unavailable	Novaseq 6000	2 × 150	67503320	64874869	99.72	98.2232	5.31403	These newly generated data are available on request from the corresponding author.
Jianchang Black	JC2	unavailable	Novaseq 6000	2 × 150	69495793	67218994	99.72	98.2061	5.30966
Jianchang Black	JC3	unavailable	Novaseq 6000	2 × 150	67282120	65085251	99.72	98.3719	5.51472
Jianchang Black	JC7	unavailable	Novaseq 6000	2 × 150	68337275	65870805	99.73	98.4742	5.56322
Jianchang Black	JC8	unavailable	Novaseq 6000	2 × 150	67383985	64917411	99.72	98.309	5.35601
Jianchang Black	JC10	unavailable	Novaseq 6000	2 × 150	68818235	66116123	99.73	98.2878	5.36119
Jianchang Black	JC11	unavailable	Novaseq 6000	2 × 150	68113804	65617736	99.56	98.3303	5.44547
Jianchang Black	JC12	unavailable	Novaseq 6000	2 × 150	69820794	67469644	99.74	98.4568	5.57633
Jianchang Black	JC13	unavailable	Novaseq 6000	2 × 150	68716789	66232476	99.72	98.1901	5.24903
Jianchang Black	JC14	unavailable	Novaseq 6000	2 × 150	68056524	65552266	99.73	98.3898	5.44184
Jianchang Black	JC15	unavailable	Novaseq 6000	2 × 150	68246693	65570330	99.73	98.4154	5.47685
Jianchang Black	JC16	unavailable	Novaseq 6000	2 × 150	67898049	65414590	99.74	98.2494	5.33381
Jianchang Black	JC17	unavailable	Novaseq 6000	2 × 150	68918838	66377691	99.73	98.2113	5.37361
Jianchang Black	JC19	unavailable	Novaseq 6000	2 × 150	69716527	67265561	99.7	98.5469	5.65644
Jianchang Black	JC21	unavailable	Novaseq 6000	2 × 150	68913474	66673574	99.71	98.4742	5.59385
Jianchang Black	JC22	unavailable	Novaseq 6000	2 × 150	67261354	64665277	99.74	98.1931	5.29937
Jianchang Black	JC23	unavailable	Novaseq 6000	2 × 150	68680942	66041928	99.73	98.2139	5.29402
Jianchang Black	JC24	unavailable	Novaseq 6000	2 × 150	68422261	66052469	99.73	98.4433	5.51828
Jianchang Black	JC25	unavailable	Novaseq 6000	2 × 150	71404056	68989148	99.72	98.4437	5.57471
Jianchang Black	JC26	unavailable	Novaseq 6000	2 × 150	67572827	65101970	99.74	98.0668	5.14839
Jianchang Black	JC27	unavailable	Novaseq 6000	2 × 150	68273337	65920581	99.74	98.4553	5.57707
Jianchang Black	JC28	unavailable	Novaseq 6000	2 × 150	67719827	65280774	99.71	97.6807	5.41432
Jianchang Black	JC31	unavailable	Novaseq 6000	2 × 150	68383022	65765341	99.74	98.3358	5.4073
Jianchang Black	JC33	unavailable	Novaseq 6000	2 × 150	70825340	68497767	99.72	98.2623	5.33158
Jianchang Black	JC34	unavailable	Novaseq 6000	2 × 150	67297111	64856858	99.72	98.3701	5.44267
Jianchang Black	JC35	unavailable	Novaseq 6000	2 × 150	67331232	64756195	99.72	98.2561	5.38826
Jianchang Black	JC36	unavailable	Novaseq 6000	2 × 150	67138895	64800981	99.73	98.1614	5.33915
Jianchang Black	JC37	unavailable	Novaseq 6000	2 × 150	67815836	65195713	99.7	98.2839	5.31977
Jianchang Black	JC38	unavailable	Novaseq 6000	2 × 150	69305189	66541132	81.45	96.8476	4.27691
Jianchang Black	JC39	unavailable	Novaseq 6000	2 × 150	67772278	64997195	99.73	98.3521	5.42006
Jintang Black	JT35	SAMN19471450	Novaseq 6000	2 × 150	157005096	151619238	99.61	98.91	6.32	downloaded from NCBI
Jintang Black	JT36	SAMN19471451	Novaseq 6000	2 × 150	139842834	134434028	99.61	98.75	5.9
Jintang Black	JT38	SAMN19471452	Novaseq 6000	2 × 150	140706130	135823738	99.61	98.69	5.91
Jintang Black	JT39	SAMN19471453	Novaseq 6000	2 × 150	137655276	132852220	99.6	98.6	5.8
Jintang Black	JT40	SAMN19471454	Novaseq 6000	2 × 150	180313714	174175298	99.6	99.04	7.28
Jintang Black	JT41	SAMN19471455	Novaseq 6000	2 × 150	138376986	133577350	99.57	98.49	5.77
Jintang Black	JT42	SAMN19471456	Novaseq 6000	2 × 150	152898274	147274366	99.59	98.63	6.26
Jintang Black	JT43	SAMN19471457	Novaseq 6000	2 × 150	132303038	127592814	99.63	98.5	5.56
Jintang Black	JT44	SAMN19471458	Novaseq 6000	2 × 150	140247874	135201320	99.6	98.63	5.85
Jintang Black	JT45	SAMN19471459	Novaseq 6000	2 × 150	141809500	137066274	99.6	98.65	5.97
Jintang Black	JT46	SAMN19471460	Novaseq 6000	2 × 150	133753684	129019502	99.64	98.66	5.66
Jintang Black	JT47	SAMN19471461	Novaseq 6000	2 × 150	137721162	133051798	99.59	98.56	5.73
Jintang Black	JT48	SAMN19471462	Novaseq 6000	2 × 150	144496038	139451968	99.6	98.65	6.06
Jintang Black	JT49	SAMN19471463	Novaseq 6000	2 × 150	136813374	132120854	99.6	98.6	5.7
Jintang Black	JT50	SAMN19471464	Novaseq 6000	2 × 150	147373106	141963514	99.63	98.82	6.13
Jintang Black	JT51	SAMN19471465	Novaseq 6000	2 × 150	160053656	154703846	99.62	98.98	6.52
Jintang Black	JT52	SAMN19471466	Novaseq 6000	2 × 150	139945190	135160444	99.61	98.46	5.73
Jintang Black	JT53	SAMN19471467	Novaseq 6000	2 × 150	148938304	143831694	99.6	98.77	6.21
Jintang Black	JT54	SAMN19471468	Novaseq 6000	2 × 150	168486482	162813386	99.62	99.06	6.88
Jintang Black	JT55	SAMN19471469	Novaseq 6000	2 × 150	137099116	132197268	99.6	98.44	5.72
Jintang Black	JT56	SAMN19471470	Novaseq 6000	2 × 150	155921656	150387378	99.61	98.95	6.45
Jintang Black	JT58	SAMN19471471	Novaseq 6000	2 × 150	130525342	126203424	99.6	98.42	5.52
Jintang Black	JT59	SAMN19471472	Novaseq 6000	2 × 150	143152818	138001320	99.59	98.6	5.91
Jintang Black	JT60	SAMN19471473	Novaseq 6000	2 × 150	135545724	130734332	99.6	98.38	5.62
Jintang Black	JT61	SAMN19471474	Novaseq 6000	2 × 150	140163488	135232826	99.59	98.51	5.94
Jintang Black	JT62	SAMN19471475	Novaseq 6000	2 × 150	137912202	133062532	99.6	98.46	5.75
Jintang Black	JT63	SAMN19471476	Novaseq 6000	2 × 150	172096984	165858142	99.61	99.18	6.91
Jintang Black	JT64	SAMN19471477	Novaseq 6000	2 × 150	144217194	138807328	99.61	98.73	6.13
Jintang Black	JT65	SAMN19471478	Novaseq 6000	2 × 150	167529268	161816562	99.61	99.07	6.89
Jintang Black	JT66	SAMN19471479	Novaseq 6000	2 × 150	148489378	143137216	99.6	98.55	6.17
Jintang Black	JT67	SAMN19471480	Novaseq 6000	2 × 150	169770386	163845276	99.6	98.81	6.87
Jintang Black	JT68	SAMN19471481	Novaseq 6000	2 × 150	159498366	154023916	99.59	98.81	6.63
Jintang Black	JT4	SRR9613723	BGISEQ-500	2 × 100	202131762	188080610	99.78	99	6.51
Jintang Black	JT6	SRR9613726	BGISEQ-500	2 × 100	207181258	191870132	99.76	99.12	6.66
Jintang Black	JT8	SRR9613725	BGISEQ-500	2 × 100	204063934	186958730	99.77	99.09	6.52
Jintang Black	JT9	SRR9613736	BGISEQ-500	2 × 100	203049550	188206860	99.74	99.03	6.51
Jintang Black	JT11	SRR9613735	BGISEQ-500	2 × 100	205403302	191575668	99.77	99.14	6.69
Jintang Black	JT15	SRR9613742	BGISEQ-500	2 × 100	205571908	191454216	99.77	99.07	6.6
Jintang Black	JT23	SRR9613743	BGISEQ-500	2 × 100	205406934	183856810	99.75	99.04	6.48
Jintang Black	JT24	SRR9613744	BGISEQ-500	2 × 100	205342294	181484700	99.74	99.02	6.39
Jintang Black	JT25	SRR9613745	BGISEQ-500	2 × 100	202669748	181006736	99.78	98.81	6.29
Yuanshang Black	YS_m11	SRR11425756	Novaseq 6000	2 × 150	206694925	204475481	99.87	99.35	19.42
Yuanshang Black	YS_m10	SRR11425757	Novaseq 6000	2 × 150	208561202	206471413	99.9	99.25	19.59
Yuanshang Black	YS_m09	SRR11425758	Novaseq 6000	2 × 150	205945641	204004616	99.9	99.26	19.5
Yuanshang Black	YS_m08	SRR11425759	Novaseq 6000	2 × 150	212112871	210043113	99.9	99.3	19.98
Yuanshang Black	YS_m07	SRR11425760	Novaseq 6000	2 × 150	210930631	208721268	99.88	99.3	19.93
Yuanshang Black	YS_m06	SRR11425761	Novaseq 6000	2 × 150	218838905	216451606	99.89	99.26	20.49
Yuanshang Black	YS_m05	SRR11425771	Novaseq 6000	2 × 150	203496016	201521233	99.89	99.26	19.25
Yuanshang Black	YS_m04	SRR11425782	Novaseq 6000	2 × 150	203925445	201898036	99.89	99.28	19.09
Yuanshang Black	YS_m22	SRR11425784	Novaseq 6000	2 × 150	202703506	200787527	99.89	99.24	19.07
Yuanshang Black	YS_m21	SRR11425785	Novaseq 6000	2 × 150	196820289	194883055	99.89	99.31	18.62
Yuanshang Black	YS_m20	SRR11425786	Novaseq 6000	2 × 150	203994135	201904480	99.89	99.28	19.2
Yuanshang Black	YS_m19	SRR11425787	Novaseq 6000	2 × 150	209675948	207638088	99.89	99.31	19.75
Yuanshang Black	YS_m18	SRR11425788	Novaseq 6000	2 × 150	217041829	214843015	99.89	99.37	20.48
Yuanshang Black	YS_m17	SRR11425789	Novaseq 6000	2 × 150	192585728	190565936	99.9	99.28	17.98
Yuanshang Black	YS_m16	SRR11425790	Novaseq 6000	2 × 150	207038710	204971672	99.91	99.26	19.26
Yuanshang Black	YS_m15	SRR11425791	Novaseq 6000	2 × 150	205943598	203838976	99.88	99.28	19.28
Yuanshang Black	YS_m12	SRR11425792	Novaseq 6000	2 × 150	200569241	198451159	99.89	99.35	18.71
Yuanshang Black	YS_m03	SRR11425793	Novaseq 6000	2 × 150	213401793	211153145	99.89	99.28	19.82
Yuanshang Black	YS_m02	SRR11425794	Novaseq 6000	2 × 150	216089436	214044293	99.89	99.32	20.23
Yuanshang Black	YS_m01	SRR11469714	Novaseq 6000	2 × 150	180255861	178408223	99.9	99.29	16.84
Yuanshang Black	YS_p23	SRR11425762	Novaseq 6000	2 × 150	192611549	190769915	99.91	99.25	18.01
Yuanshang Black	YS_p22	SRR11425763	Novaseq 6000	2 × 150	202146323	200148702	99.9	99.26	18.88
Yuanshang Black	YS_p20	SRR11425764	Novaseq 6000	2 × 150	196387173	194436454	99.9	99.26	18.14
Yuanshang Black	YS_p18	SRR11425765	Novaseq 6000	2 × 150	188043545	186073680	99.9	99.27	17.72
Yuanshang Black	YS_p17	SRR11425766	Novaseq 6000	2 × 150	208682601	206443021	99.89	99.29	18.95
Yuanshang Black	YS_p16	SRR11425767	Novaseq 6000	2 × 150	211476917	209270938	99.91	99.32	19.11
Yuanshang Black	YS_p15	SRR11425768	Novaseq 6000	2 × 150	210576950	208344656	99.91	99.27	19.03
Yuanshang Black	YS_p14	SRR11425769	Novaseq 6000	2 × 150	211269873	209020727	99.91	99.3	19.19
Yuanshang Black	YS_p13	SRR11425770	Novaseq 6000	2 × 150	219292112	217057247	99.9	99.29	19.84
Yuanshang Black	YS_p11	SRR11425772	Novaseq 6000	2 × 150	195282282	193331089	99.92	99.26	17.6
Yuanshang Black	YS_p10	SRR11425773	Novaseq 6000	2 × 150	210749421	208566648	99.91	99.26	18.82
Yuanshang Black	YS_p09	SRR11425774	Novaseq 6000	2 × 150	209368306	207223618	99.9	99.29	18.39
Yuanshang Black	YS_p08	SRR11425775	Novaseq 6000	2 × 150	202071222	199987510	99.91	99.26	17.63
Yuanshang Black	YS_p07	SRR11425776	Novaseq 6000	2 × 150	209908923	207866919	99.91	99.27	18.91
Yuanshang Black	YS_p06	SRR11425777	Novaseq 6000	2 × 150	205854179	203947741	99.91	99.31	18.34
Yuanshang Black	YS_p05	SRR11425778	Novaseq 6000	2 × 150	194815699	193079099	99.91	99.27	17.49
Yuanshang Black	YS_p04	SRR11425779	Novaseq 6000	2 × 150	200981171	199044259	99.91	99.25	17.93
Yuanshang Black	YS_p03	SRR11425780	Novaseq 6000	2 × 150	205354381	203369824	99.91	99.28	18.37
Yuanshang Black	YS_p02	SRR11425781	Novaseq 6000	2 × 150	217914258	215780419	99.91	99.28	19.75
Yuanshang Black	YS_p01	SRR11425783	Novaseq 6000	2 × 150	181059573	179278160	99.89	99.29	16.3
Bezoar	BI1	ERR340330	HiSeq 2000	2 × 100	380079022	342122930	99.7297	99.7	12.75
Bezoar	BI2	ERR340331	HiSeq 2000	2 × 100	351169770	320363994	99.7625	99.68	11.96
Bezoar	BI3	ERR340334	HiSeq 2000	2 × 100	383560122	270983696	99.7766	99.6	10.07
Bezoar	BI4	ERR340338	HiSeq 2000	2 × 100	344511740	313284138	99.7575	99.67	11.82
Bezoar	BI5	ERR340340	HiSeq 2000	2 × 100	369728724	337307700	99.3957	99.69	12.58
Bezoar	BI6	ERR340348	HiSeq 2000	2 × 100	327495634	302518848	99.7637	99.64	11.34
Bezoar	BI7	ERR340426	HiSeq 2000	2 × 100	386962886	346557394	99.4522	99.68	12.83
Bezoar	BI8	ERR470100	HiSeq 2000	2 × 100	452889130	409835970	99.9492	99.41	15.39
Bezoar	BI9	ERR470106	HiSeq 2000	2 × 100	461559294	409861752	96.2991	99.45	14.8
Bezoar	BI10	ERR340343	HiSeq 2000	2 × 100	218591158	198945870	99.2762	99.42	7.47
Bezoar	BI11	ERR340336	HiSeq 2000	2 × 100	196332996	158984724	99.7716	98.84	5.95
Bezoar	BI12	ERR340342	HiSeq 2000	2 × 100	193532550	156846564	99.7221	98.8	5.87
Bezoar	BI13	ERR340333	HiSeq 2000	2 × 100	193714422	159409674	99.7652	98.76	5.97
Bezoar	BI14	ERR340335	HiSeq 2000	2 × 100	200122588	178606114	99.7351	99.14	6.69
Bezoar	BI15	ERR340328	HiSeq 2000	2 × 100	198286884	160990468	99.7237	98.77	6.02
Bezoar	BI16	ERR470104	HiSeq 2000	2 × 100	435911496	398190190	99.9292	99.72	15.06
Bezoar	BI17	ERR340344	HiSeq 2000	2 × 100	342355712	255013432	99.7405	99.59	9.58
Bezoar	BI18	ERR340345	HiSeq 2000	2 × 100	359112488	318245396	98.3498	99.68	11.76
Bezoar	BI19	ERR340347	HiSeq 2000	2 × 100	386164878	348866170	99.8233	99.66	12.97
Bezoar	BI20	ERR340329	HiSeq 2000	2 × 100	172502922	153933222	99.7046	98.39	5.76
Bezoar	BI21	ERR340341	HiSeq 2000	2 × 100	154783040	139583112	99.6593	98.4	5.25
