# Supplementary material for: Genetic Diversity and Selection Signatures in Jianchang Black Goats Revealed by Whole-Genome Sequencing Data
Source: Animals (Basel). 2022 Sep 10;12(18):2365. doi: 10.3390/ani12182365 (PMC9495118; doi:10.3390/ani12182365)
Supplement: Supplementary file 1 [file animals-12-02365-s001.zip › Table S10.xlsx]

## Sheet: Table S10
Table S10 Summary of SNPs within three selected genes fixed for reference alleles in three black goat populations
CHROM	POS	Reference allele	Mutant allele	Reference allele frequency in three black goat breeds	Reference allelefrequency in Bezaors	Gene
15	32258257	G	A	1	0	STIM1
15	32267720	T	C	1	0	STIM1
15	32287562	T	C	1	0	STIM1
15	32288178	T	C	1	0	STIM1
15	32290102	G	A	1	0	STIM1
15	32294386	T	C	1	0	STIM1
15	32295270	T	G	1	0	STIM1
15	32303770	C	T	1	0	STIM1
10	82437456	T	A	1	0.619048	MYO9A
10	82437783	T	C	1	0.619048	MYO9A
10	82443055	C	T	1	0.619048	MYO9A
10	82445875	G	A	1	0.619048	MYO9A
10	82451109	A	G	1	0.6	MYO9A
10	82456349	T	C	1	0.65	MYO9A
10	82462391	C	G	1	0.666667	MYO9A
10	82469373	A	G	1	0.666667	MYO9A
10	82475893	A	G	1	0.666667	MYO9A
10	82477933	G	T	1	0.666667	MYO9A
10	82489383	T	C	1	0.666667	MYO9A
10	82498044	A	G	1	0.666667	MYO9A
10	82499966	G	A	1	0.666667	MYO9A
10	82504784	T	G	1	0.666667	MYO9A
10	82525348	G	C	1	0.619048	MYO9A
10	82536205	C	T	1	0.642857	MYO9A
10	82536418	T	C	1	0.666667	MYO9A
10	82574671	G	A	1	0.547619	MYO9A
23	48308390	A	G	1	0.642857	KHDRBS2
23	48392897	C	T	1	0.690476	KHDRBS2
23	48395683	T	G	1	0.631579	KHDRBS2
23	48395836	G	A	1	0.690476	KHDRBS2
23	48396572	T	C	1	0.675	KHDRBS2
23	48397584	G	A	1	0.690476	KHDRBS2
23	48398533	A	T	1	0.666667	KHDRBS2
23	48399094	G	A	1	0.690476	KHDRBS2
23	48399118	C	T	1	0.690476	KHDRBS2
23	48399814	A	T	1	0.625	KHDRBS2
