# Supplementary material for: Genetic Diversity and Selection Signatures in Jianchang Black Goats Revealed by Whole-Genome Sequencing Data
Source: Animals (Basel). 2022 Sep 10;12(18):2365. doi: 10.3390/ani12182365 (PMC9495118; doi:10.3390/ani12182365)
Supplement: Supplementary file 1 [file animals-12-02365-s001.zip › Table S2.xlsx]

## Sheet: Table S2
Table S2 Distribution of the identified biallelic SNPs in 132 goat genomes within various genomic regions
Genomic regions	Number of biallelic SNPs	Proportion of biallelic SNPs
Intergenic	11020513	0.45673
Intron	10611369	0.43977
Upstream	1090459	0.04519
Downstream	1076500	0.04461
Exon	214795	0.0089
UTR_3_prime	77444	0.00321
Splice_site_region	18824	0.00078
UTR_5_prime	18401	0.00076
Splice_site_donor	487	2e-05
Splice_site_acceptor	305	1e-05
total	16376056	1
aThe number of effects was more than the total number of biallelic SNPs based on genome annotation, because a given SNP could be classified into different genomic regions.
