# Supplementary material for: Genetic Diversity and Selection Signatures in Jianchang Black Goats Revealed by Whole-Genome Sequencing Data
Source: Animals (Basel). 2022 Sep 10;12(18):2365. doi: 10.3390/ani12182365 (PMC9495118; doi:10.3390/ani12182365)
Supplement: Supplementary file 1 [file animals-12-02365-s001.zip › Table S3.xlsx]

## Sheet: Table S3
Table S3 A genomic relationship matrix in JC goats
	JC1	JC10	JC11	JC12	JC13	JC14	JC15	JC16	JC17	JC19	JC2	JC21	JC22	JC23	JC24	JC25	JC26	JC27	JC28	JC3	JC31	JC33	JC34	JC35	JC36	JC37	JC38	JC39	JC7	JC8
JC1	1.25423	-0.0954813	-0.058676	-0.0954357	-0.0457636	0.0742557	0.163967	-0.0939965	-0.0684409	-0.0630178	-0.0969281	-0.0486183	-0.0754937	-0.0514596	-0.0425822	-0.0232047	-0.0600675	-0.087661	-0.058306	-0.07306	-0.0258149	-0.0728921	0.000327927	-0.0463918	-0.0143918	-0.0751713	-0.036067	-0.0587895	0.00401691	-0.070775
JC10	-0.0954813	1.32372	-0.0707203	-0.0343023	-0.0877645	-0.101511	-0.0723215	-0.047074	-0.0364135	-0.0271082	-0.0419813	-0.118789	-0.0520067	-0.0543732	-0.0528266	-0.0761937	-0.0603617	0.167916	-0.102807	-0.089082	-0.037816	-0.031844	-0.0751411	-0.0677186	-0.035625	-0.0309451	-0.0881146	-0.0802015	-0.0996102	0.231701
JC11	-0.058676	-0.0707203	1.22129	-0.0748873	-0.0263299	0.0344236	-0.0437513	-0.0729201	-0.0856309	-0.0684835	-0.0882428	-0.0102245	-0.038204	-0.038602	-0.0566793	-0.0567838	-0.0406667	-0.0684098	-0.0541236	-0.0461098	-0.0665458	-0.0702058	-0.0203945	-0.0149749	-0.0272702	-0.0824348	0.122767	-0.0566677	-0.0207073	-0.0543839
JC12	-0.0954357	-0.0343023	-0.0748873	1.2751	-0.0927057	-0.11964	-0.097071	-0.0765812	-0.0874773	0.0404953	-0.04419	-0.10341	-0.0488348	-0.0728107	-0.0606754	-0.0818848	0.0480693	0.00818167	-0.0996088	0.100427	-0.0773777	0.150046	-0.0923835	-0.0920585	0.187919	-0.0479554	-0.0999951	-0.0961266	-0.103973	-0.0536742
JC13	-0.0457636	-0.0877645	-0.0263299	-0.0927057	1.20952	-0.0537641	-0.0425169	-0.0443232	-0.0703406	-0.0648438	-0.0813769	-0.0416955	-0.0547837	-0.0777941	-0.00865397	-0.0458845	-0.0566168	-0.0726829	-0.0250167	-0.0812552	-0.0470593	-0.0233532	-0.0207797	-0.0289457	-0.0872	-0.0691815	-0.02511	-0.0628496	-0.014305	0.204546
JC14	0.0742557	-0.101511	0.0344236	-0.11964	-0.0537641	1.2221	-0.00738431	0.00559177	-0.0587946	-0.055828	-0.111593	0.0288132	-0.0886399	-0.0530828	-0.0594369	-0.0510405	-0.0570495	-0.103505	-0.0188321	-0.0678427	-0.00475532	-0.107655	0.00283154	-0.0108866	-0.0848211	-0.095639	-0.000236836	-0.0587459	0.0462391	-0.0827928
JC15	0.163967	-0.0723215	-0.0437513	-0.097071	-0.0425169	-0.00738431	1.24081	-0.0728117	-0.0786239	-0.060773	-0.0476648	-0.00121512	-0.0631446	-0.0625943	-0.0614939	-0.0694915	-0.0602741	-0.0742925	-0.0550672	-0.076405	-0.0613399	-0.0869626	-0.029208	-0.0492498	-0.0565229	-0.0242295	-0.0532124	-0.00477475	0.0122138	-0.0458663
JC16	-0.0939965	-0.047074	-0.0729201	-0.0765812	-0.0443232	0.00559177	-0.0728117	1.10381	-0.0505211	-0.0123667	-0.0849222	0.179616	-0.112453	-0.0283022	-0.0543102	-0.0808224	-0.0608574	-0.0580666	0.0748604	0.0155758	0.0169537	-0.038105	-0.0425449	-0.0361305	-0.0474954	-0.0388126	-0.0291199	-0.10975	-0.0299796	-0.11056
JC17	-0.0684409	-0.0364135	-0.0856309	-0.0874773	-0.0703406	-0.0587946	-0.0786239	-0.0505211	1.17408	-0.0450099	-0.045397	-0.0910995	0.191929	-0.0354042	-0.0440438	-0.0867337	-0.0628944	-0.0508976	0.160293	-0.0673219	-0.0427906	-0.0679957	-0.0577689	-0.0621314	-0.079078	-0.00543264	-0.0468143	-0.0923442	0.0262588	-0.0696232
JC19	-0.0630178	-0.0271082	-0.0684835	0.0404953	-0.0648438	-0.055828	-0.060773	-0.0123667	-0.0450099	1.24673	-0.0557723	-0.0632968	-0.0435253	-0.0188233	-0.0339887	-0.069514	-0.0527276	0.0264996	-0.0841726	-0.0144938	-0.0472098	-0.0370149	-0.0503867	-0.0620241	-0.0553994	-0.0124377	-0.0618266	-0.0836434	-0.0464892	-0.0656123
JC2	-0.0969281	-0.0419813	-0.0882428	-0.04419	-0.0813769	-0.111593	-0.0476648	-0.0849222	-0.045397	-0.0557723	1.29652	-0.0922013	-0.050717	0.148458	-0.027584	-0.0861586	-0.0805715	-0.0178831	-0.101086	-0.0803598	-0.0583733	-0.0509206	-0.0892266	0.160957	-0.0497924	0.0249644	-0.0813872	0.039838	-0.0961498	-0.0533002
JC21	-0.0486183	-0.118789	-0.0102245	-0.10341	-0.0416955	0.0288132	-0.00121512	0.179616	-0.0910995	-0.0632968	-0.0922013	1.15596	-0.0917714	-0.0428927	-0.0614431	-0.0608595	-0.0492659	-0.114427	0.104931	-0.0171012	-0.039659	-0.0783173	-0.00418201	-0.0174648	-0.0677856	-0.0950647	-0.0048215	-0.0645887	-0.0308167	-0.0941838
JC22	-0.0754937	-0.0520067	-0.038204	-0.0488348	-0.0547837	-0.0886399	-0.0631446	-0.112453	0.191929	-0.0435253	-0.050717	-0.0917714	1.35631	-0.0820361	-0.0575481	-0.0612628	-0.069491	-0.0364856	0.18536	-0.116687	-0.0928506	-0.079608	-0.0623458	-0.0667799	-0.086856	-0.0462429	-0.0695369	-0.0404539	-0.0652067	-0.0235018
JC23	-0.0514596	-0.0543732	-0.038602	-0.0728107	-0.0777941	-0.0530828	-0.0625943	-0.0283022	-0.0354042	-0.0188233	0.148458	-0.0428927	-0.0820361	1.17824	-0.0429287	-0.0920105	-0.0446181	-0.0303323	-0.0760018	-0.0319044	-0.0310652	-0.0557717	-0.0548108	-0.044226	-0.063381	0.008163	-0.046656	0.0024129	-0.0561225	-0.0878184
JC24	-0.0425822	-0.0528266	-0.0566793	-0.0606754	-0.00865397	-0.0594369	-0.0614939	-0.0543102	-0.0440438	-0.0339887	-0.027584	-0.0614431	-0.0575481	-0.0429287	1.2613	0.002678	-0.0262547	-0.0449797	-0.0748609	-0.0817596	-0.0186092	-0.0608844	-0.0291869	-0.0511916	-0.0257978	-0.0199853	-0.0521237	-0.0532214	-0.0409417	-0.0614878
JC25	-0.0232047	-0.0761937	-0.0567838	-0.0818848	-0.0458845	-0.0510405	-0.0694915	-0.0808224	-0.0867337	-0.069514	-0.0861586	-0.0608595	-0.0612628	-0.0920105	0.002678	1.24998	-0.077707	-0.0702949	-0.0781682	-0.0630771	0.0100103	-0.080087	-0.0455342	-0.0438823	-0.0856988	-0.0656775	-0.0535416	0.413988	-0.0607724	-0.0529582
JC26	-0.0600675	-0.0603617	-0.0406667	0.0480693	-0.0566168	-0.0570495	-0.0602741	-0.0608574	-0.0628944	-0.0527276	-0.0805715	-0.0492659	-0.069491	-0.0446181	-0.0262547	-0.077707	1.28097	-0.0651975	-0.0861146	0.0567427	-0.033132	0.0343764	-0.037836	-0.0612478	-0.00374665	-0.0601114	-0.0483512	-0.0726488	-0.0596703	-0.0748735
JC27	-0.087661	0.167916	-0.0684098	0.00818167	-0.0726829	-0.103505	-0.0742925	-0.0580666	-0.0508976	0.0264996	-0.0178831	-0.114427	-0.0364856	-0.0303323	-0.0449797	-0.0702949	-0.0651975	1.31058	-0.0986582	-0.0692091	-0.0485235	-0.0237801	-0.0641959	-0.0439498	-0.0451323	0.0186391	-0.0834132	-0.080696	-0.0829642	-0.0402563
JC28	-0.058306	-0.102807	-0.0541236	-0.0996088	-0.0250167	-0.0188321	-0.0550672	0.0748604	0.160293	-0.0841726	-0.101086	0.104931	0.18536	-0.0760018	-0.0748609	-0.0781682	-0.0861146	-0.0986582	1.1419	-0.04674	-0.0670887	-0.0896574	-0.0327078	-0.0465881	-0.0944586	-0.0903127	-0.050019	-0.0927132	-0.00501095	-0.0760955
JC3	-0.07306	-0.089082	-0.0461098	0.100427	-0.0812552	-0.0678427	-0.076405	0.0155758	-0.0673219	-0.0144938	-0.0803598	-0.0171012	-0.116687	-0.0319044	-0.0817596	-0.0630771	0.0567427	-0.0692091	-0.04674	1.13533	-0.0212284	0.112175	-0.0362241	-0.0679897	0.0912764	-0.0605781	-0.0660674	-0.102483	-0.0586329	-0.113455
JC31	-0.0258149	-0.037816	-0.0665458	-0.0773777	-0.0470593	-0.00475532	-0.0613399	0.0169537	-0.0427906	-0.0472098	-0.0583733	-0.039659	-0.0928506	-0.0310652	-0.0186092	0.0100103	-0.033132	-0.0485235	-0.0670887	-0.0212284	1.1585	-0.0506794	0.0143602	-0.0360684	-0.0651393	-0.0368542	-0.0270686	-0.0686591	-0.0431232	-0.0887766
JC33	-0.0728921	-0.031844	-0.0702058	0.150046	-0.0233532	-0.107655	-0.0869626	-0.038105	-0.0679957	-0.0370149	-0.0509206	-0.0783173	-0.079608	-0.0557717	-0.0608844	-0.080087	0.0343764	-0.0237801	-0.0896574	0.112175	-0.0506794	1.18183	-0.0874519	-0.0795803	0.0997366	-0.00212783	-0.0806044	-0.0931937	-0.0878581	-0.0812191
JC34	0.000327927	-0.0751411	-0.0203945	-0.0923835	-0.0207797	0.00283154	-0.029208	-0.0425449	-0.0577689	-0.0503867	-0.0892266	-0.00418201	-0.0623458	-0.0548108	-0.0291869	-0.0455342	-0.037836	-0.0641959	-0.0327078	-0.0362241	0.0143602	-0.0874519	1.19591	-0.0349989	-0.08679	-0.0806483	-0.0159448	-0.0332195	0.00409775	-0.072419
JC35	-0.0463918	-0.0677186	-0.0149749	-0.0920585	-0.0289457	-0.0108866	-0.0492498	-0.0361305	-0.0621314	-0.0620241	0.160957	-0.0174648	-0.0667799	-0.044226	-0.0511916	-0.0438823	-0.0612478	-0.0439498	-0.0465881	-0.0679897	-0.0360684	-0.0795803	-0.0349989	1.18876	-0.0863552	-0.0613493	-0.0193368	-0.0646129	-0.026588	-0.0649735
JC36	-0.0143918	-0.035625	-0.0272702	0.187919	-0.0872	-0.0848211	-0.0565229	-0.0474954	-0.079078	-0.0553994	-0.0497924	-0.0677856	-0.086856	-0.063381	-0.0257978	-0.0856988	-0.00374665	-0.0451323	-0.0944586	0.0912764	-0.0651393	0.0997366	-0.08679	-0.0863552	1.17557	-0.0342086	-0.0522339	-0.106733	-0.0673816	-0.0844596
JC37	-0.0751713	-0.0309451	-0.0824348	-0.0479554	-0.0691815	-0.095639	-0.0242295	-0.0388126	-0.00543264	-0.0124377	0.0249644	-0.0950647	-0.0462429	0.008163	-0.0199853	-0.0656775	-0.0601114	0.0186391	-0.0903127	-0.0605781	-0.0368542	-0.00212783	-0.0806483	-0.0613493	-0.0342086	1.28431	-0.0774435	-0.0422944	-0.0780289	-0.0456951
JC38	-0.036067	-0.0881146	0.122767	-0.0999951	-0.02511	-0.000236836	-0.0532124	-0.0291199	-0.0468143	-0.0618266	-0.0813872	-0.0048215	-0.0695369	-0.046656	-0.0521237	-0.0535416	-0.0483512	-0.0834132	-0.050019	-0.0660674	-0.0270686	-0.0806044	-0.0159448	-0.0193368	-0.0522339	-0.0774435	1.23949	-0.0731093	0.0172279	-0.0768487
JC39	-0.0587895	-0.0802015	-0.0566677	-0.0961266	-0.0628496	-0.0587459	-0.00477475	-0.10975	-0.0923442	-0.0836434	0.039838	-0.0645887	-0.0404539	0.0024129	-0.0532214	0.413988	-0.0726488	-0.080696	-0.0927132	-0.102483	-0.0686591	-0.0931937	-0.0332195	-0.0646129	-0.106733	-0.0422944	-0.0731093	1.30509	-0.0699308	-0.0438276
JC7	0.00401691	-0.0996102	-0.0207073	-0.103973	-0.014305	0.0462391	0.0122138	-0.0299796	0.0262588	-0.0464892	-0.0961498	-0.0308167	-0.0652067	-0.0561225	-0.0409417	-0.0607724	-0.0596703	-0.0829642	-0.00501095	-0.0586329	-0.0431232	-0.0878581	0.00409775	-0.026588	-0.0673816	-0.0780289	0.0172279	-0.0699308	1.17526	-0.0775159
JC8	-0.070775	0.231701	-0.0543839	-0.0536742	0.204546	-0.0827928	-0.0458663	-0.11056	-0.0696232	-0.0656123	-0.0533002	-0.0941838	-0.0235018	-0.0878184	-0.0614878	-0.0529582	-0.0748735	-0.0402563	-0.0760955	-0.113455	-0.0887766	-0.0812191	-0.072419	-0.0649735	-0.0844596	-0.0456951	-0.0768487	-0.0438276	-0.0775159	1.38566
