# Supplementary material for: Genetic Diversity and Selection Signatures in Jianchang Black Goats Revealed by Whole-Genome Sequencing Data
Source: Animals (Basel). 2022 Sep 10;12(18):2365. doi: 10.3390/ani12182365 (PMC9495118; doi:10.3390/ani12182365)
Supplement: Supplementary file 1 [file animals-12-02365-s001.zip › Table S4.xlsx]

## Sheet: Table S4
Table S4 The summary of the total ROH number and the total ROH length in the genomes of 132 goats
Populations	Samples	ROH number	Total ROH length (Mb)
JC	JC1	2289	590.008
	JC2	1975	399.263
	JC3	2137	507.032
	JC7	2250	535.745
	JC8	1745	337.484
	JC10	1699	329.689
	JC11	1861	370.196
	JC12	1788	352.477
	JC13	2179	430.255
	JC14	2210	652.176
	JC15	2064	421.554
	JC16	2158	535.272
	JC17	2188	437.513
	JC19	1916	417.315
	JC21	2239	578.587
	JC22	1857	367.497
	JC23	2061	422.817
	JC24	2154	506.145
	JC25	2063	401.36
	JC26	1883	425.116
	JC27	1693	331.135
	JC28	2079	399.347
	JC31	2170	502.404
	JC33	2088	431.06
	JC34	1992	422.07
	JC35	2242	444.707
	JC36	2020	401.59
	JC37	2046	414.219
	JC38	2214	449.781
	JC39	1924	391.08
JT	JT4	1250	308.309
	JT6	1421	399.846
	JT8	1249	311.262
	JT9	1177	269.78
	JT11	1290	332.051
	JT15	1332	331.25
	JT23	1217	310.465
	JT24	1247	318.03
	JT25	1012	232.393
	JT35	1014	244.583
	JT36	1200	353.762
	JT38	1049	262.402
	JT39	1039	258.178
	JT40	1081	282.147
	JT41	1089	264.275
	JT42	1010	248.07
	JT43	1273	337.822
	JT44	1237	338.473
	JT45	1285	316.692
	JT46	1255	376.209
	JT47	888	200.981
	JT48	1165	289.474
	JT49	1195	264.94
	JT50	1061	256.048
	JT51	1288	368.335
	JT52	1354	351.127
	JT53	1053	251.813
	JT54	1192	318.191
	JT55	991	236.874
	JT56	947	228.305
	JT58	1287	326.72
	JT59	1019	217.342
	JT60	1065	251.477
	JT61	1223	300.653
	JT62	1213	343.957
	JT63	590	144.054
	JT64	1185	316.079
	JT65	1413	521.097
	JT66	1400	383.512
	JT67	1312	352.157
	JT68	1263	317.155
YS	YS_m11	946	285.443
	YS_m10	1412	450.707
	YS_m09	1527	526.759
	YS_m08	975	253.319
	YS_m07	1268	385.31
	YS_m06	1298	382.605
	YS_m05	1213	417.377
	YS_m04	1287	426.452
	YS_m22	1021	247.731
	YS_m21	921	207.003
	YS_m20	1076	271.105
	YS_m19	962	216.834
	YS_m18	84	14.9495
	YS_m17	891	192.294
	YS_m16	1206	360.815
	YS_m15	1141	345.9
	YS_m12	911	223.459
	YS_m03	867	237.774
	YS_m02	897	198.828
	YS_m01	920	224.941
	YS_p23	1201	346.835
	YS_p22	1034	255.617
	YS_p20	952	210.652
	YS_p18	1081	340.053
	YS_p17	941	266.785
	YS_p16	1278	382.19
	YS_p15	1037	285.337
	YS_p14	1152	342.333
	YS_p13	1125	347.938
	YS_p11	1117	309.975
	YS_p10	1188	338.226
	YS_p09	1135	344.327
	YS_p08	1234	394.191
	YS_p07	1145	308.97
	YS_p06	1150	334.785
	YS_p05	847	272.881
	YS_p04	1229	370.392
	YS_p03	719	187.96
	YS_p02	1112	300.202
	YS_p01	858	193.825
BI	BI1	674	218.772
	BI2	1297	598.789
	BI3	1375	614.931
	BI4	936	343.519
	BI5	1203	363.241
	BI6	912	329.837
	BI7	1261	392.094
	BI8	555	115.218
	BI9	666	140.62
	BI10	1288	393.677
	BI11	1273	375.528
	BI12	1317	383.506
	BI13	1505	819.556
	BI14	1308	762.904
	BI15	679	158.87
	BI16	707	199.952
	BI17	1170	361.467
	BI18	1422	488.879
	BI19	1431	509.05
	BI20	2251	969.667
	BI21	1865	789.721
