# Supplementary material for: Genetic Diversity and Selection Signatures in Jianchang Black Goats Revealed by Whole-Genome Sequencing Data
Source: Animals (Basel). 2022 Sep 10;12(18):2365. doi: 10.3390/ani12182365 (PMC9495118; doi:10.3390/ani12182365)
Supplement: Supplementary file 1 [file animals-12-02365-s001.zip › Table S6.xlsx]

## Sheet: Table S6
Table S6 Summary of ROH islands and the overlapping annotated genes in JC goats
Chromosome	Start position	End position	SNP number	Length	Gene (Ensembl ID or Gene symbol)
1	16155257	16289385	747	134129
1	16323212	16327497	25	4286
1	28602417	28727006	484	124590
1	29015126	29123163	531	108038
1	30990262	31068730	295	78469
1	42890161	42995515	225	105355	DCBLD2
1	45870767	45883784	11	13018	NXPE3
1	45909213	46014897	221	105685	Mail, RF00026, ENSCHIG00000005796
1	46860917	47014751	520	153835
1	47027976	47032547	34	4572
1	49984657	50070270	146	85614	ALCAM
1	50072573	50148184	201	75612
1	67592059	67790675	446	198617	HACD2, MYLK
1	70351664	70458223	131	106560	TNK2, TFRC
1	71340968	71667917	771	326950	DLG1, RF00026, ENSCHIG00000005920
1	71686265	71754286	251	68022	BDH1
1	76888276	76947752	158	59477	P3H2
1	82533016	82636011	168	102996	FAM131A, EIF4G1, RF00572, PSMD2, ENSCHIG00000012826, CAMK2N2, ALG3, VWA5B2, ENSCHIG00000009167
1	84970086	85128812	87	158727	ENSCHIG00000005993, RF01954, SOX2, RF01953, RF01952, RF01951
1	86026827	86367400	1254	340574	ENSCHIG00000025334, TTC14
1	94865609	95026442	276	160834	FNDC3B
1	106267813	106291622	126	23810
1	106291984	106377553	348	85570	ENSCHIG00000006110, ARL14
1	114641783	114694931	176	53149
1	130078947	130258085	311	179139	FAIM, CEP70, ESYT3
1	131095237	131246058	416	150822
1	138802243	138993620	437	191378	PSMG1, ENSCHIG00000022501, BRWD1, RF00026
1	149178505	149277872	150	99368	PIGP, TTC3
2	11014219	11124205	156	109987	PHACTR4, RF00015, RF00045, RF00045, RCC1, TRNAU1AP, RF00608, RF00420, RF00405,RF00190 , ENSCHIG00000015067, ENSCHIG00000023710
2	25840289	25943959	364	103671
2	44475469	44572278	216	96810	NBEAL1, ENSCHIG00000016764
2	44577347	44583763	13	6417
2	64602229	64715621	294	113393	TMEM177, CFAP221
2	71127183	71149342	131	22160
2	73989279	74099051	219	109773	RAB3GAP1, ENSCHIG00000009928
2	83083433	83119234	39	35802	ARHGAP15
2	84550157	84654543	252	104387	ENSCHIG00000000643
2	84999958	85021964	72	22007
2	109696887	109754512	82	57626	KLHL23, RF00026, ENSCHIG00000022624
2	109758142	109884609	198	126468	METTL5, UBR3
2	109909980	110005598	176	95619	ENSCHIG00000006320
2	110865616	110884225	28	18610	ENSCHIG00000013349
2	112922367	112993130	155	70764	CDCA7
3	16777772	16938530	321	160759	FOXJ3
3	19010093	19018082	16	7990	ERI3
3	19428367	19733745	699	305379	ENSCHIG00000013485, ARMH1, RF00020, KIF2C, RF00157, ENSCHIG00000020368, RF00218, RF00212, RF00476, BEST4, PLK3, TCTEX1D4, BTBD19, RF00020, PTCH2, EIF2B3, HECTD3
3	19734062	19779152	96	45091
3	20111198	20248630	304	137433	TESK2, ENSCHIG00000009639, ENSCHIG00000023686, MMACHC, ENSCHIG00000009892, ENSCHIG00000016357, ENSCHIG00000006672
3	23632142	23638085	19	5944
3	23662482	23744355	253	81874
3	26945749	27029470	149	83722	TUT4
3	27031754	27035197	10	3444
3	30303411	30309658	19	6248
3	38130796	38165854	111	35059	ATG4C
3	38808714	38826162	38	17449	ENSCHIG00000015244
3	38831253	38901242	136	69990	RF00001, EFCAB7
3	38951842	38965464	35	13623	PGM1
3	38981649	38988143	19	6495	PGM1
3	39208354	39442077	284	233724	ROR1, ENSCHIG00000008311
3	55253735	55307516	175	53782
3	55321808	55398261	146	76454
3	60725811	60784759	117	58949
3	60787016	60829086	57	42071
3	68199049	68203622	10	4574
3	68208264	68225467	27	17204
3	87101550	87214953	102	113404	ENSCHIG00000006926, ENSCHIG00000006932, AHCYL1, STRIP1, ALX3
3	89783315	89994133	358	210819	ST7L, WNT2B, RF00100, ENSCHIG00000023138, MOV10, RHOC, PPM1J
3	100970990	101083579	175	112590	SNX27, ENSCHIG00000012675, CELF3
3	114666481	114777893	462	111413
3	114781629	114787155	15	5527
4	851301	1016026	686	164726	PTPRN2, ENSCHIG00000007193
4	16274331	16458482	381	184152	BRAF, RF00001, NDUFB2, ADCK2
4	30989097	31106619	601	117523	POT1
4	41996735	42104624	242	107890	C7orf25, PSMA2, MRPL32
4	71213815	71466516	660	252702	LAMB1, DLD, SLC26A3
4	71619353	72087488	554	468136	BCAP29, RF01233, DUS4L, COG5, GPR22, HBP1, PRKAR2B
4	75199886	75376303	353	176418	RELN
4	75378788	75421182	127	42395	RELN
4	75445096	75520084	105	74989	RELN
4	75524066	75698318	384	174253	RELN
4	75700694	75710411	25	9718	SLC26A5
4	76071687	76102174	72	30488	FBXL13
4	76105509	76121740	41	16232	FBXL13
4	76135822	76218926	254	83105	FBXL13, ENSCHIG00000023874
4	82392680	82491962	660	99283
4	88398360	88528550	221	130191	ENSCHIG00000016691, IGF2BP3
4	88788024	89103630	689	315607	ENSCHIG00000026932, FAM126A, ENSCHIG00000023448
4	90671089	90739836	78	68748
4	94941351	94980943	138	39593	ENSCHIG00000007528
4	96329120	96373228	126	44109
4	102223506	102244542	58	21037
4	108478285	108509151	118	30867
4	112207691	112332255	824	124565	ENSCHIG00000004524
4	119436108	119628324	985	192217
4	119628638	119841388	653	212751	ENSCHIG00000012143
5	4282986	4305477	48	22492	ENSCHIG00000018503
5	17046451	17108810	364	62360
5	18414467	18622287	347	207821
5	18638523	18707411	215	68889
5	18707564	18766661	116	59098
5	31134721	31258446	316	123726	C12orf54, ENSCHIG00000011654
5	37786342	37811365	40	25024	PPHLN1
5	39021552	39087495	241	65944
5	43079192	43088741	16	9550	MYRFL
5	47326052	47340603	31	14552
5	47348685	47506624	148	157940	ENSCHIG00000004998
5	52959744	53082368	458	122625	SLC16A7
5	56731654	56846749	111	115096	DGKA, PYM1, MMP19, ENSCHIG00000010424, ENSCHIG00000024690, ENSCHIG00000018442, ENSCHIG00000013335
5	56891441	56906828	17	15388	ENSCHIG00000021207, RDH5, ENSCHIG00000026980
5	64568111	64638406	124	70296	NUP37, ENSCHIG00000024987, PARPBP
5	66367478	66511045	249	143568	HCFC2, ENSCHIG00000005203, NFYB
5	70595997	70623499	98	27503	LARGE1
5	80435929	80560269	208	124341	PTHLH
5	85180671	85210004	49	29334	SOX5
5	89634974	89666329	172	31356
5	89670077	89705308	56	35232
5	102526672	102638081	196	111410	GNB3, P3H3, GPR162, CD4, LAG3, MLF2, COPS7A
5	106801177	106904295	146	103119	ERC1
5	109218180	109377990	310	159811	ENSCHIG00000014677, ENSCHIG00000014892, TOMM22, JOSD1, GTPBP1, SUN2, DNAL4, NPTXR
5	109824257	109942145	356	117889	MGAT3, MIEF1, ATF4, RPS19BP1, CACNA1I
5	110458101	110589484	222	131384	TNRC6B
5	112535656	112623247	240	87592	ARFGAP3
5	112625568	112729152	188	103585	PACSIN2
5	112737071	112764287	45	27217	PACSIN2
6	8553623	8604113	341	50491	TRAM1L1
6	8605093	8715776	571	110684	TRAM1L1
6	8716131	8729780	105	13650
6	19127826	19281061	454	153236	ENSCHIG00000021709, ENSCHIG00000019094, TBCK
6	32391727	32419206	119	27480
6	32473092	32611125	637	138034	ENSCHIG00000000698
6	46439459	46561604	218	122146	TBC1D19
6	48536640	48693873	547	157234	ENSCHIG00000010665
6	54360320	54557514	622	197195
6	54626056	54661375	42	35320
6	59358708	59457910	243	99203	UBE2K, RF00619
6	59499232	59632809	179	133578	PDS5A, ENSCHIG00000017584, ENSCHIG00000002503
6	59635985	59867069	442	231085	N4BP2, ENSCHIG00000003545, RHOH, RF00026
6	60695041	60844091	250	149051	UCHL1, LIMCH1
6	63842511	63941094	618	98584	YIPF7, GUF1, GNPDA2
6	65145667	65229369	311	83703	GABRG1
6	65229404	65277596	207	48193
6	66254568	66392051	411	137484	ENSCHIG00000007409
6	70033547	70082145	125	48599
6	70453867	70481652	50	27786	ENSCHIG00000007416
6	70482796	70484291	16	1496
6	70540084	70557738	65	17655
6	70637989	70805525	144	167537	KIT
6	70840634	70924663	268	84030
6	71008850	71065759	92	56910	RF00026
6	71379042	71469710	274	90669	TMEM165
6	71471453	71533143	125	61691	CLOCK
6	72505757	72573169	187	67413	THEGL, ENSCHIG00000005024
6	72717891	72731270	26	13380
6	82786972	82789533	15	2562
6	102826311	102921502	187	95192	SPARCL1
7	17092357	17201252	312	108896	FAM172A
7	24137026	24197334	251	60309
7	24199977	24253336	337	53360	RF00341, ENSCHIG00000026992
7	29029690	29138646	317	108957	ENSCHIG00000020381
7	31997723	32203284	285	205562
7	39877196	39935493	100	58298	ENSCHIG00000024488
7	49001375	49204657	955	203283	PDGFRB, CSF1R, HMGXB3, TIGD6, SLC26A2, PDE6A
7	56075922	56211024	168	135103	NR3C1
7	57258181	57395613	305	137433	ENSCHIG00000025513
7	58753303	58919510	229	166208	SLC35A4, ENSCHIG00000025738, APBB3, SRA1, EIF4EBP3, ENSCHIG00000016020, RF00026, RF00001
7	63088084	63144963	110	56880	ENSCHIG00000007078, LECT2, ENSCHIG00000026790
7	80127962	80180668	155	52707
7	80181265	80199683	120	18419
7	80200333	80229988	131	29656	CEP120
7	86668067	86926660	816	258594
7	87149820	87256898	322	107079
7	87266807	87352319	270	85513	ENSCHIG00000018678, LYRM7
7	87362693	87372407	44	9715
7	88244874	88256027	17	11154
7	90016543	90154936	138	138394	NFIC, ENSCHIG00000016053, DOHH
7	90777955	90888946	265	110992	FSD1, STAP2, MPND, SH3GL1, CHAF1A, UBXN6
7	92264433	92354265	100	89833	ACSBG2, MLLT1, ENSCHIG00000016868
7	102261159	102393980	265	132822	ENSCHIG00000023160, CHERP, SLC35E1, ENSCHIG00000025800, ENSCHIG00000026993, TMEM38A
8	1355476	1382578	58	27103	NEK1
8	4875227	5084691	1025	209465
8	33336006	33410747	409	74742
8	33419156	33426746	15	7591
8	33429019	33439294	28	10276
8	33505322	33533172	136	27851
8	36974934	37062448	264	87515
8	37608434	37633878	82	25445	ENSCHIG00000026551
8	37922744	38045158	378	122415	ENSCHIG00000003295
8	38056747	38289610	468	232864	GLDC, UHRF2
8	38426081	38466243	55	40163
8	38488333	38492948	11	4616
8	38650331	39103296	548	452966	ERMP1, RIC1, RF00026, PDCD1LG2, CD274
8	39103979	39801103	1083	697125	PLGRKT, JAK2, INSL6, ENSCHIG00000012407, ENSCHIG00000002565, ENSCHIG00000024602, ENSCHIG00000025238 ENSCHIG00000010369, PLPP6, SLC1A1 ENSCHIG00000020946,
8	43290026	43350940	83	60915	DMRT2
8	43676297	43783587	172	107291	KANK1
8	43793230	43800244	12	7015	KANK1
8	43809723	43827812	43	18090
8	54421232	54442044	16	20813
8	67615514	67810619	484	195106	ENSCHIG00000007986
8	75572852	75700389	143	127538	FAM219A, DNAI1, ENHO, CNTFR
8	81502264	81615357	219	113094	FANCC
8	83679896	83787700	622	107805	IARS, NOL8, RF00026, ENSCHIG00000014248, OGN
8	89054457	89073544	175	19088
8	100909554	100993371	101	83818
8	110377497	110489118	372	111622	GSN, STOM
9	24453772	24582349	459	128578	ENSCHIG00000002600
9	24851412	24957021	266	105610
9	26218975	26396770	443	177796	REV3L
9	28804484	29100484	529	296001	FOXO3, AFG1L
9	41736318	41856452	683	120135
9	42728838	42948134	691	219297
9	43072144	43195577	398	123434
9	47646514	47862703	337	216190	GJA10, CASP8AP2, MDN1, LYRM2, ANKRD6
9	48699986	48809683	384	109698
9	48869454	48899036	101	29583
9	49054442	49245312	281	190871	CNR1, SPACA1
9	49603931	49709624	359	105694	ORC3, RARS2
9	56696806	56830113	201	133308	ARG1, MED23
9	56912929	57020750	446	107822	ENPP3
9	60880937	60942624	123	61688	ENSCHIG00000002775,
9	62164268	62227700	179	63433	ENSCHIG00000002783, IL22RA2, IFNGR1
9	66297345	66456239	640	158895
9	69674919	69733193	183	58275	ENSCHIG00000014200
9	76226703	76346933	310	120231	ESR1
10	24536	139146	203	114611	TRIM69
10	152513	192895	33	40383	ENSCHIG00000018922
10	2835013	2887958	70	52946	EML5
10	11588532	11723446	452	134915	DIO2
10	17019833	17152344	184	132512	YLPM1, FCF1, AREL1
10	19116535	19291512	457	174978	RGS6
10	26985553	26999704	49	14152
10	27006012	27034465	86	28454
10	39356188	39468170	396	111983
10	39470704	39484269	35	13566
10	56097941	56140129	59	42189	ENSCHIG00000020204,ENSCHIG00000018051
10	56165483	56181291	33	15809
10	59777686	59989450	513	211765	CDKL1, ATP5S, L2HGDH, RF00003, SOS2
10	65756390	65761257	22	4868	EHD4
10	65832922	66056357	301	223436	JMJD7, MAPKBP1, MGA, RF00026
10	72718643	72850931	427	132289	ACTC1, ENSCHIG00000024642, GJD2
10	72872229	72969463	590	97235	ENSCHIG00000026118
10	72971242	73092609	357	121368	SCG5, GREM1
10	75502079	75607144	567	105066	OR4K15
10	82397962	82602982	157	205021	MYO9A, NR2E3
10	91105102	91122284	101	17183	BHMT2
10	100370664	100373675	14	3012	MCC
10	100400216	100437085	103	36870	MCC, ENSCHIG00000001180
11	6690817	6789598	533	98782	RF00594
11	14657644	15014063	567	356420	SLC30A6, NLRC4, YIPF4, BIRC6
11	15043921	15104663	59	60743	TTC27
11	40400003	40512084	118	112082	VRK2, ENSCHIG00000018980
11	41068932	41161041	196	92110	ENSCHIG00000004598
11	55961838	56009585	245	47748	ENSCHIG00000011788
11	56795567	56889711	481	94145
11	57699519	57715940	129	16422
11	57716461	57737955	125	21495
11	57738998	57874722	635	135725
11	60360624	60369775	22	9152
11	66115262	66266427	233	151166	ENSCHIG00000025729, ENSCHIG00000004702
11	68192838	68208604	30	15767	C2orf42, ENSCHIG00000022812
11	69141270	69190920	57	49651	ENSCHIG00000022812
11	72120846	72181138	81	60293	CAD, ATRAID, SLC5A6
11	74175113	74342059	189	166947	NCOA1
11	74343941	74540855	469	196915	ITSN2
11	74774694	74906257	126	131564	ATAD2B
11	74915917	74932579	26	16663	ATAD2B
11	82126672	82266601	285	139930	MYCN, ENSCHIG00000004839
11	86529635	86672382	399	142748	ATP6V1C2, NOL10
11	86673793	86687767	29	13975
11	86701001	86813687	198	112687	RF00406, ENSCHIG00000027003, HPCAL1
11	96174238	96326847	244	152610	PBX3
11	96368200	96466273	216	98074	ENSCHIG00000004985
12	15987664	16178876	168	191213	ENSCHIG00000014981
12	29472396	29555796	263	83401
12	33578784	33921940	568	343157	MYCBP2, FBXL3
12	50982057	51094930	185	112874	XPO4, LATS2
12	51124842	51162828	37	37987	ENSCHIG00000020953, SAP18, ENSCHIG00000017508, ZDHHC20
12	51166110	51427918	318	261809	ZDHHC20, ENSCHIG00000013087, MICU2, FGF9, ENSCHIG00000005930, ENSCHIG00000005932
12	58677614	58780690	275	103077	STARD13
12	58781738	58786723	12	4986	STARD13
12	58789195	58968056	280	178862	STARD13
12	60133946	60317131	246	183186	NBEA
12	60332316	60399132	55	66817	NBEA
12	60407658	60665251	307	257594	NBEA
13	7327329	7444415	324	117087	SEL1L2, ENSCHIG00000019039
13	14491676	14599799	372	108124
13	27195480	27360360	412	164881	OPTN, MCM10, UCMA, PHYH, SEPHS1
13	32634447	32896464	491	262018	KIF5B, RF00004, RF00026, ARHGAP12
13	35688422	35735357	303	46936	MPP7, ENSCHIG00000024362
13	49363965	49947053	1309	583089	ENSCHIG00000020071
13	50476909	50849150	506	372242	RNF24, PANK2, ENSCHIG00000002376, MAVS, AP5S1, ENSCHIG00000015422, CENPB, SPEF1, C20orf27, HSPA12B, SIGLEC1
13	51598091	51685342	94	87252	PTPRA, VPS16
13	58465361	58489264	109	23904
13	58542037	58585146	98	43110
13	58683464	58953035	655	269572	ENSCHIG00000011944, RTF2, GCNT7, CASS4, RF00001, CSTF1, AURKA, ENSCHIG00000020130
13	62931204	63081697	284	150494	RALY, ENSCHIG00000026317
14	16093413	16181077	80	87665	RIDA, POP1, NIPAL2
14	17535758	17560288	39	24531
14	17565157	17737913	194	172757	RF00156, ENSCHIG00000001183
14	21877047	22027931	378	150885	DCSTAMP, DPYS
14	25834390	25965399	233	131010	RF00026, EIF3E
14	25982944	25986733	10	3790
14	25991496	26030664	97	39169
14	26034060	26181035	190	146976	EMC2
14	26186398	26381467	327	195070	EMC2
14	40075750	40083064	34	7315	IL7
14	40084865	40320912	529	236048	IL7, ZC2HC1A, PKIA
14	55162256	55222400	145	60145	CLVS1
14	55242746	55254469	13	11724	CLVS1
14	55632642	55687131	31	54490	CHD7
14	55729988	55764691	53	34704	CHD7
14	65497674	65514988	46	17315	ATAD2
14	66271426	66280091	95	8666
14	66281254	66391904	660	110651	TMEM65
14	66940299	67087197	178	146899	WASHC5, NSMCE2
14	68776382	68879682	383	103301	ENSCHIG00000001474
14	70261505	70389134	315	127630	ENSCHIG00000001494
15	2331468	2428141	229	96674	BTBD18, SELENOH, TMX2, MED19, ZDHHC5, CLP1, YPEL4, chi-mir-130a, SERPING1
15	6305591	6323103	26	17513	F2
15	23875384	24145923	281	270540	METTL15, KIF18A
15	25503534	25524857	123	21324
15	32131410	32249931	126	118522	STIM1
15	33962842	34132878	1091	170037	ENSCHIG00000022433, ENSCHIG00000010624, ENSCHIG00000023338, ENSCHIG00000020145, ENSCHIG00000017796, ENSCHIG00000026687 ENSCHIG00000018770, HBBC, ENSCHIG00000011479, ENSCHIG00000007292
15	34539252	34711790	620	172539	ENSCHIG00000001385, ENSCHIG00000010458, TRIM6, ENSCHIG00000010040, ENSCHIG00000020830, ENSCHIG00000017985, ENSCHIG00000021618, TRIM5
15	37889670	38020968	322	131299	TUB, ENSCHIG00000001819, RIC3
15	39943233	40041159	67	97927	SBF2, ADM, ENSCHIG00000010925
15	44036823	44158805	658	121983	COPB1, ENSCHIG00000019700
15	58914859	58962603	137	47745
15	63690661	64023677	1554	333017	DDX10, ENSCHIG00000025788, RF00619
15	64618174	64730018	132	111845	CUL5
15	66020072	66097026	295	76955	ENSCHIG00000016274
15	66098582	66276726	1235	178145	CWF19L2
15	69761340	69844715	510	83376
15	69846517	69890305	363	43789
16	7569040	7748053	690	179014
16	32076931	32256439	396	179509	AKT3, SDCCAG8
16	32314326	32525724	545	211399	SDCCAG8, RF00001, CEP170
16	34870404	34988041	619	117638
16	34988105	35079508	545	91404
16	35121847	35188579	313	66733
16	40782802	40934704	330	151903	UBIAD1, UBIAD1, MTOR
16	41121999	41182797	62	60799	ENSCHIG00000000984
16	41256632	41317278	108	60647
16	44525315	44561955	74	36641
16	49101073	49144160	88	43088	PRKCZ
16	53469116	53582472	655	113357	SLC9C2
16	53723524	53730275	11	6752	DARS2
16	53753993	53758330	12	4338	RF00136, RF00281, RF00309, RF00591, RF00152, RF00592, RF00287
16	53777484	53929603	222	152120	SERPINC1, RC3H1
16	54006645	54056113	95	49469	RABGAP1L
16	54447598	54480648	34	33051	RABGAP1L
16	54503114	54529977	50	26864	RABGAP1L
16	54533702	54600481	126	66780	RABGAP1L
16	63090790	63252600	240	161811	SMG7, NCF2
16	65964586	66092443	306	127858	PRG4, TPR, ODR4
16	78935911	78943520	16	7610
17	11037674	11106735	154	69062	TBX3
17	17768283	17880991	152	112709	HPD, ENSCHIG00000020235, WDR66
17	18122617	18305756	221	183140	CLIP1, ZCCHC8, RF00411, RSRC2, KNTC1
17	18419074	18536486	372	117413	HCAR1, DENR, RF00156, ENSCHIG00000009822, HIP1R
17	18537861	18683272	251	145412	HIP1R, VPS37B, ABCB9, OGFOD2, ENSCHIG00000014369, PITPNM2
17	18894263	18910534	18	16272	C12orf65
17	18924137	19095420	280	171284	CDK2AP1, SBNO1, RF00026, ENSCHIG00000001785, KMT5A, RILPL2, RF00026, SNRNP35, RILPL1
17	26974195	26996275	36	22081	ZNF10
17	26997875	27104758	260	106884	ENSCHIG00000018258, ENSCHIG00000010433, ZNF140, ZNF84
17	27147569	27188905	66	41337	ZNF605
17	33472239	33547631	689	75393
17	35660235	35711300	56	51066	KIAA1109
17	35713971	35735845	22	21875	KIAA1109
17	35737020	35766321	33	29302	KIAA1109
17	35783690	35867152	189	83463	ADAD1, RF00026, IL2
17	37462578	37478720	32	16143
17	40741570	40959674	489	218105	INTU, RF00026, SLC25A31, HSPA4L
17	41039749	41356606	554	316858	ENSCHIG00000023649, RF00406, RF00004, ENSCHIG00000012811, LARP1B, ENSCHIG00000022977, ENSCHIG00000014037, PGRMC2
17	43138064	43253369	845	115306
17	44135253	44342051	809	206799	ENSCHIG00000019226
17	44355217	44360542	14	5326
17	50701457	50723532	55	22076	ENSCHIG00000007144
17	50725254	50832284	248	107031	ENSCHIG00000007146
17	69428107	69594817	559	166711
17	69626259	69664012	376	37754
17	69664419	69675053	101	10635
17	69675183	69706303	270	31121
17	69814518	69939688	588	125171
18	1020242	1038695	79	18454	ENSCHIG00000004058
18	1046360	1175416	368	129057	ENSCHIG00000004058, ENSCHIG00000004065
18	1205208	1210476	11	5269	ENSCHIG00000004068
18	11725071	11918024	339	192954	NECAB2, SLC38A8, MBTPS1, HSDL1, DNAAF1, TAF1C, ADAD2, KCNG4
18	12988956	13184798	536	195843	GSE1, GINS2, C16orf74, ENSCHIG00000011295, EMC8, ENSCHIG00000012976
18	13442930	13547415	126	104486	ENSCHIG00000004125, ENSCHIG00000004127
18	15574390	15876546	416	302157	ACSF3, CDH15, ENSCHIG00000011227, ENSCHIG00000014177, SPG7
18	18711114	18854878	247	143765	TENT4B, HEATR3, CNEP1R1
18	22110984	22138325	56	27342	C16orf87
18	22268881	22430956	457	162076	ORC6, VPS35, SHCBP1
18	23980203	24162169	387	181967	IRX3
18	33001740	33077165	217	75426
18	34238724	34410026	501	171303	ENSCHIG00000004361
18	36796820	36884912	68	88093	NFATC3, RF00026, ESRP2
18	37958490	38193641	337	235152	NFAT5, NQO1, NOB1, WWP2, RF00026
18	41342512	41466847	404	124336	ENSCHIG00000026411, POP4
18	58759110	58889054	380	129945	ENSCHIG00000025081, ZNF613, ZNF432, ZNF614
19	4629643	4717340	756	87698	TOM1L1
19	4752114	5006702	716	254589	ENSCHIG00000013529, STXBP4, RF00026
19	13326822	13455812	397	128991	C17orf78, ENSCHIG00000019766, DUSP14, SYNRG
19	20515672	20639073	152	123402	TAOK1
19	27087983	27169150	92	81168	ATP1B2, TP53, WRAP53, EFNB3, DNAH2
19	27310691	27391346	86	80656	CHD3, RF00602, RNF227, KCNAB3, TRAPPC1, CNTROB
19	27815552	27971783	379	156232	ENSCHIG00000018616, RF00600
19	33642978	33869972	364	226995	SLC47A1, RNF112, MFAP4, MAPK7, B9D1, EPN2, ENSCHIG00000005395, ENSCHIG00000004273
19	33980631	34120033	247	139403	ENSCHIG00000013438, SMCR8, TOP3A, MIEF2, FLII, LLGL1, ALKBH5, MYO15A
19	36775548	36899592	243	124045	PHB, ZNF652
19	37165792	37273317	109	107526	IGF2BP1, GIP, SNF8, ENSCHIG00000020962, UBE2Z, ATP5MC1
19	46092594	46264623	261	172030	ENSCHIG00000005422, ENSCHIG00000005428
19	46266386	46365615	234	99230	ENSCHIG00000005434, ENSCHIG00000005439, ENSCHIG00000010095, ENSCHIG00000005441
20	17847256	17978079	249	130824	ZSWIM6
20	25480470	25591796	160	111327	NDUFS4, ENSCHIG00000026360
20	38599192	38699237	241	100046
20	50384978	50439887	252	54910
20	50520138	50574774	203	54637	ENSCHIG00000009895
20	58768355	58770322	23	1968	TRIO
20	60899873	60988531	643	88659
21	924754	1085448	312	160695
21	1239681	1429036	545	189356	RF00108, RF00105, ENSCHIG00000005204
21	3388420	3499126	562	110707	GABRA5
21	4726279	4881534	294	155256	LRRK1, ALDH1A3
21	11026070	11032956	12	6887	ENSCHIG00000005256
21	11142423	11192549	103	50127
21	11205766	11295356	303	89591
21	19615331	19709131	601	93801	RF00026, RF00001, ACAN
21	20773993	20821614	106	47622	IDH2
21	23032905	23042958	11	10054
21	23050409	23231991	280	181583	ENSCHIG00000005722
21	25128871	25157315	140	28445
21	38653391	38681194	23	27804	FOXG1
21	45186265	45392030	298	205766	INSM2, RALGAPA1
21	68580601	68584349	10	3749	MTA1
21	68606308	68694875	180	88568	ADSSL1, SIVA1, AKT1, ZBTB42
22	3337673	3441482	349	103810
22	7764733	7865619	483	100887	CLASP2
22	16207864	16328559	311	120696	ZKSCAN7, ZNF197, ZNF35, ZNF502, KIAA1143
22	16523271	16613313	165	90043	ENSCHIG00000021382, ENSCHIG00000023784, ENSCHIG00000019229, FANCD2OS, FANCD2
22	16614522	16625381	22	10860	ENSCHIG00000013340
22	16635660	16706757	167	71098	PRRT3, CRELD1, IL17RC, IL17RE, JAGN1, CIDEC, RPUSD3
22	25723123	25848392	447	125270
22	26560603	26630675	223	70073
22	26631741	26750554	431	118814
22	32021603	32141307	476	119705	ENSCHIG00000014889, RF00026, FRMD4B
22	51727239	51887705	211	160467	CDC25A, RF00001, MAP4
22	53291822	53416062	356	124241	ENSCHIG00000007985, ENSCHIG00000009597, FYCO1, CXCR6
22	56432050	56575119	297	143070	RAF1, MKRN2
23	323018	340749	52	17732	EXOC2
23	342469	445581	275	103113
23	4054438	4204411	384	149974	ENSCHIG00000007596, ENSCHIG00000007601
23	4205583	4236202	110	30620
23	10257078	10383813	243	126736	RBM24, ENSCHIG00000007649, CAP2
23	26577919	26653807	382	75889	CRISP1, ENSCHIG00000010083
23	42391623	42398076	20	6454	ENSCHIG00000020109
23	47562462	48604174	3363	1041713	KHDRBS2, RF00026
23	48644309	48769425	42	125117
24	828733	919720	230	90988	ATP9B, RF00026
24	1959261	2120355	810	161095	ENSCHIG00000002472, ENSCHIG00000002474
24	17727937	17840038	451	112102
24	43527826	43636829	187	109004	SEH1L, ENSCHIG00000002722, ENSCHIG00000002725, ENSCHIG00000000216, ENSCHIG00000000257
24	44015049	44136344	476	121296
24	55420396	55431718	57	11323	ENSCHIG00000002818
24	58301615	58303362	17	1748	ENSCHIG00000014814
24	58304222	58387523	231	83302	ENSCHIG00000019933, ENSCHIG00000006738
24	58389816	58413016	52	23201	GRP
24	62115563	62299715	1084	184153	SERPINB11, SERPINB7, ENSCHIG00000017433, ENSCHIG00000021699
25	142658	270312	87	127655	ENSCHIG00000013233, HBZ1, HBM, HBA1, HBAII, HBQ1, ENSCHIG00000009858, LUC7L, ENSCHIG00000009202, RGS11, ARHGDIG, PDIA2, AXIN1
25	339373	444861	199	105489	RAB11FIP3, CAPN15, PRR35, NHLRC4, PIGQ
25	3792034	3882402	74	90369	ROGDI, GLYR1, UBN1, PPL
25	7465071	7510332	76	45262	ABAT
25	7513858	7676595	585	162738	ABAT, TMEM186, PMM2, CARHSP1, USP7
25	22500673	22642792	341	142120	SLC5A11, ARHGAP17, LCMT1
25	25906165	25935726	54	29562	ENSCHIG00000024795
25	41505570	41636389	291	130820	IQCE, TTYH3, LFNG, GRIFIN
26	2916415	3079316	491	162902	MGMT
26	3392899	3435932	160	43034
26	6373079	6394624	63	21546	ADAM12
26	12715422	12759268	51	43847	EIF3A, RF00413, NANOS1
26	15102591	15276089	368	173499	PNLIPRP3, CCDC172
26	30477693	30621205	243	143513	PKD2L1, BLOC1S2, CWF19L1, RF00586, CHUK, ERLIN1, ENSCHIG00000024200, ENSCHIG00000002220
26	30755430	30972586	610	217157	DNMBP, ABCC2, CUTC, COX15
26	30974610	31086234	190	111625	COX15, ENTPD7, SLC25A28
26	33337955	33449920	133	111966	ENSCHIG00000008908
26	49507622	49579109	410	71488
26	49580234	49625882	373	45649
26	49644932	49708803	336	63872	ENSCHIG00000020599
27	32041378	32280270	409	238893	ENSCHIG00000017110, ENSCHIG00000008084, ENSCHIG00000003428
27	39664298	39803661	519	139364	ENSCHIG00000004848, ENSCHIG00000002625
27	43841579	43879114	85	37536	ENSCHIG00000004890
27	43881199	43928501	123	47303	ENSCHIG00000004890
27	44397417	44468974	162	71558	RF00001
27	44470438	44502500	86	32063	ENSCHIG00000004905
28	24251252	24346032	369	94781
28	26090645	26116173	21	25529	JMJD1C, ENSCHIG00000001112
28	26186391	26225022	20	38632	JMJD1C
28	26372487	26562035	342	189549	ENSCHIG00000001264, ENSCHIG00000007340
29	273688	401463	779	127776
29	19349045	19453695	512	104651	ENSCHIG00000002256
29	39566761	39682528	23	115768	ENSCHIG00000021031, ENSCHIG00000009190
