# Supplementary material for: Genetic Diversity and Selection Signatures in Jianchang Black Goats Revealed by Whole-Genome Sequencing Data
Source: Animals (Basel). 2022 Sep 10;12(18):2365. doi: 10.3390/ani12182365 (PMC9495118; doi:10.3390/ani12182365)
Supplement: Supplementary file 1 [file animals-12-02365-s001.zip › Table S7.xlsx]

## Sheet: Table S7
Table S7 The significantly enriched GO biological processes for the genes overlapping with ROH islands
GO_accession	Description	GeneRatio	P-value	Q-value	Count	Genes
GO:0042110	T cell activation	20/296	4.36e-05	0.0875934	20	JAK2/CD274/DLG1/FOXO3/IL7/RHOH/SOS2/KIT/RC3H1/MTOR/ARG1/LFNG/ENTPD7/LAG3/CD4/IL2/EFNB3/TP53/CHD7/PRKCZ
GO:0030217	T cell differentiation	14/296	4.89e-05	0.0875934	14	FOXO3/IL7/RHOH/SOS2/KIT/RC3H1/MTOR/LFNG/ENTPD7/LAG3/CD4/TP53/CHD7/PRKCZ
GO:0050863	regulation of T cell activation	14/296	0.000214261	0.25576	14	JAK2/CD274/DLG1/FOXO3/IL7/RHOH/SOS2/RC3H1/ARG1/LAG3/CD4/IL2/EFNB3/PRKCZ
GO:0046007	negative regulation of activated T cell proliferation	3/296	0.000391118	0.261561	3	CD274/RC3H1/ARG1
GO:0030098	lymphocyte differentiation	15/296	0.000422469	0.261561	15	FOXO3/IL7/RHOH/SOS2/KIT/RC3H1/MTOR/LFNG/ENTPD7/LAG3/CD4/IL2/TP53/CHD7/PRKCZ
GO:0010608	post-transcriptional regulation of gene expression	18/296	0.000613773	0.261561	18	FOXO3/MOV10/CARHSP1/RC3H1/MTOR/ALKBH5/TNRC6B/EIF3E/TPR/METTL5/ESR1/TRNAU1AP/IGF2BP1/EIF4G1/GUF1/RIDA/TP53/NANOS1
GO:1903131	mononuclear cell differentiation	16/296	0.000633955	0.261561	16	FOXO3/IL7/RHOH/SOS2/KIT/RC3H1/MTOR/DCSTAMP/LFNG/ENTPD7/LAG3/CD4/IL2/TP53/CHD7/PRKCZ
GO:1903311	regulation of mRNA metabolic process	12/296	0.000710425	0.261561	12	MOV10/CARHSP1/RC3H1/ALKBH5/TNRC6B/AHCYL1/CELF3/FAM172A/IGF2BP1/RIDA/NANOS1/SAP18
GO:1903037	regulation of leukocyte cell-cell adhesion	13/296	0.000787001	0.261561	13	JAK2/CD274/DLG1/FOXO3/IL7/RHOH/RC3H1/ARG1/LAG3/CD4/IL2/EFNB3/PRKCZ
GO:0002072	optic cup morphogenesis involved in camera-type eye development	2/296	0.00119687	0.261561	2	ALDH1A3/PHACTR4
GO:0032202	telomere assembly	2/296	0.00119687	0.261561	2	POT1/WRAP53
GO:0072383	plus-end-directed vesicle transport along microtubule	2/296	0.00119687	0.261561	2	KIF5B/FYCO1
GO:0072386	plus-end-directed organelle transport along microtubule	2/296	0.00119687	0.261561	2	KIF5B/FYCO1
GO:1903445	protein transport from ciliary membrane to plasma membrane	2/296	0.00119687	0.261561	2	RILPL2/RILPL1
GO:0043488	regulation of mRNA stability	8/296	0.00139572	0.261561	8	MOV10/CARHSP1/RC3H1/ALKBH5/TNRC6B/IGF2BP1/RIDA/NANOS1
GO:0003006	developmental process involved in reproduction	24/296	0.00168372	0.261561	24	PANK2/DLG1/FOXO3/KIF18A/FGF9/SLC26A3/SLC25A31/WNT2B/SPACA1/KIT/NCOA1/FOXJ3/MTOR/WASHC5/ALKBH5/LFNG/CNTFR/ESR1/FANCC/CELF3/ADM/CLOCK/TBX3/CHD7
GO:0050730	regulation of peptidyl-tyrosine phosphorylation	10/296	0.00173394	0.261561	10	JAK2/IL7/KIT/LRRK1/MTOR/CD4/IL2/TP53/IL22RA2/PRKCZ
GO:0046006	regulation of activated T cell proliferation	4/296	0.00184833	0.261561	4	CD274/RC3H1/ARG1/IL2
GO:0006206	pyrimidine nucleobase metabolic process	3/296	0.00202629	0.261561	3	MTOR/DPYS/CAD
GO:0097150	neuronal stem cell population maintenance	3/296	0.00202629	0.261561	3	FOXO3/FANCC/IGF2BP1
GO:0002521	leukocyte differentiation	18/296	0.0021021	0.261561	18	FOXO3/IL7/RHOH/SOS2/KIT/LRRK1/RC3H1/MTOR/DCSTAMP/LFNG/ENTPD7/LAG3/CD4/IL2/TP53/JAGN1/CHD7/PRKCZ
GO:0006417	regulation of translation	14/296	0.00216669	0.261561	14	FOXO3/MOV10/RC3H1/MTOR/TNRC6B/EIF3E/TPR/METTL5/TRNAU1AP/IGF2BP1/EIF4G1/GUF1/RIDA/NANOS1
GO:0002694	regulation of leukocyte activation	16/296	0.00220229	0.261561	16	PLPP6/JAK2/CD274/DLG1/FOXO3/IL7/RHOH/SOS2/RC3H1/ARG1/LAG3/CD4/ENPP3/IL2/EFNB3/PRKCZ
GO:0031329	regulation of cellular catabolic process	23/296	0.00234612	0.261561	23	RIC1/PLK3/FOXO3/MOV10/OPTN/CARHSP1/USP7/VPS35/RC3H1/MTOR/SMCR8/ALKBH5/TNRC6B/AXIN1/FYCO1/RAB3GAP1/IGF2BP1/EIF4G1/UBE2K/RIDA/TP53/ATRAID/NANOS1
GO:0043487	regulation of RNA stability	8/296	0.00251937	0.261561	8	MOV10/CARHSP1/RC3H1/ALKBH5/TNRC6B/IGF2BP1/RIDA/NANOS1
GO:0045321	leukocyte activation	23/296	0.00271044	0.261561	23	PLPP6/JAK2/CD274/DLG1/FOXO3/IL7/RHOH/SOS2/KIT/RC3H1/MTOR/DCSTAMP/ARG1/LFNG/ENTPD7/LAG3/CD4/ENPP3/IL2/EFNB3/TP53/CHD7/PRKCZ
GO:0050870	positive regulation of T cell activation	9/296	0.00282412	0.261561	9	JAK2/CD274/FOXO3/IL7/RHOH/CD4/IL2/EFNB3/PRKCZ
GO:0050798	activated T cell proliferation	4/296	0.00294222	0.261561	4	CD274/RC3H1/ARG1/IL2
GO:1900151	regulation of nuclear-transcribed mRNA catabolic process, deadenylation-dependent decay	4/296	0.00294222	0.261561	4	RC3H1/TNRC6B/IGF2BP1/NANOS1
GO:0035162	embryonic hemopoiesis	3/296	0.00296188	0.261561	3	KIT/BLOC1S2/ATF4
GO:0051249	regulation of lymphocyte activation	14/296	0.00299139	0.261561	14	JAK2/CD274/DLG1/FOXO3/IL7/RHOH/SOS2/RC3H1/ARG1/LAG3/CD4/IL2/EFNB3/PRKCZ
GO:0061013	regulation of mRNA catabolic process	8/296	0.00302026	0.261561	8	MOV10/CARHSP1/RC3H1/ALKBH5/TNRC6B/IGF2BP1/RIDA/NANOS1
GO:1903313	positive regulation of mRNA metabolic process	7/296	0.00302083	0.261561	7	MOV10/RC3H1/TNRC6B/CELF3/IGF2BP1/RIDA/NANOS1
GO:0007159	leukocyte cell-cell adhesion	13/296	0.00309805	0.261561	13	JAK2/CD274/DLG1/FOXO3/IL7/RHOH/RC3H1/ARG1/LAG3/CD4/IL2/EFNB3/PRKCZ
GO:0070664	negative regulation of leukocyte proliferation	5/296	0.0033755	0.261561	5	CD274/DLG1/RC3H1/ARG1/ENPP3
GO:0002031	G protein-coupled receptor internalization	2/296	0.00350819	0.261561	2	NECAB2/ADM
GO:0003166	bundle of His development	2/296	0.00350819	0.261561	2	IRX3/TBX3
GO:0003167	atrioventricular bundle cell differentiation	2/296	0.00350819	0.261561	2	IRX3/TBX3
GO:0010994	free ubiquitin chain polymerization	2/296	0.00350819	0.261561	2	TRIM6/UBE2K
GO:0045898	regulation of RNA polymerase II transcription preinitiation complex assembly	2/296	0.00350819	0.261561	2	ESR1/TP53
GO:0045899	positive regulation of RNA polymerase II transcription preinitiation complex assembly	2/296	0.00350819	0.261561	2	ESR1/TP53
GO:0060900	embryonic camera-type eye formation	2/296	0.00350819	0.261561	2	ALDH1A3/PHACTR4
GO:0060932	His-Purkinje system cell differentiation	2/296	0.00350819	0.261561	2	IRX3/TBX3
GO:1901098	positive regulation of autophagosome maturation	2/296	0.00350819	0.261561	2	SMCR8/FYCO1
GO:1903286	regulation of potassium ion import	2/296	0.00350819	0.261561	2	DLG1/ATP1B2
GO:0045619	regulation of lymphocyte differentiation	8/296	0.0035955	0.261561	8	FOXO3/IL7/RHOH/SOS2/RC3H1/LAG3/IL2/PRKCZ
GO:0018108	peptidyl-tyrosine phosphorylation	10/296	0.00361603	0.261561	10	JAK2/IL7/KIT/LRRK1/MTOR/CD4/IL2/TP53/IL22RA2/PRKCZ
GO:0001541	ovarian follicle development	4/296	0.00362646	0.261561	4	FOXO3/KIT/LFNG/ESR1
GO:0046649	lymphocyte activation	20/296	0.00364493	0.261561	20	JAK2/CD274/DLG1/FOXO3/IL7/RHOH/SOS2/KIT/RC3H1/MTOR/ARG1/LFNG/ENTPD7/LAG3/CD4/IL2/EFNB3/TP53/CHD7/PRKCZ
GO:0046660	female sex differentiation	6/296	0.00383058	0.261561	6	FOXO3/KIT/LFNG/ESR1/TBX3/CHD7
GO:0050779	RNA destabilization	6/296	0.00383058	0.261561	6	MOV10/RC3H1/TNRC6B/IGF2BP1/RIDA/NANOS1
GO:0061157	mRNA destabilization	6/296	0.00383058	0.261561	6	MOV10/RC3H1/TNRC6B/IGF2BP1/RIDA/NANOS1
GO:0034248	regulation of cellular amide metabolic process	15/296	0.0039869	0.261561	15	FOXO3/MOV10/RC3H1/MTOR/TNRC6B/EIF3E/TPR/METTL5/TRNAU1AP/IGF2BP1/EIF4G1/GUF1/RIDA/TP53/NANOS1
GO:0036003	positive regulation of transcription from RNA polymerase II promoter in response to stress	3/296	0.00412347	0.261561	3	MAPK7/ATF4/TP53
GO:2000112	regulation of cellular macromolecule biosynthetic process	15/296	0.00417716	0.261561	15	FOXO3/MOV10/RC3H1/MTOR/TNRC6B/EIF3E/TPR/METTL5/TRNAU1AP/RAB3GAP1/IGF2BP1/EIF4G1/GUF1/RIDA/NANOS1
GO:0022407	regulation of cell-cell adhesion	14/296	0.00426261	0.261561	14	JAK2/CD274/DLG1/FOXO3/IL7/RHOH/MAPK7/RC3H1/ARG1/LAG3/CD4/IL2/EFNB3/PRKCZ
GO:0061014	positive regulation of mRNA catabolic process	6/296	0.00429411	0.261561	6	MOV10/RC3H1/TNRC6B/IGF2BP1/RIDA/NANOS1
GO:0050865	regulation of cell activation	16/296	0.00441175	0.261561	16	PLPP6/JAK2/CD274/DLG1/FOXO3/IL7/RHOH/SOS2/RC3H1/ARG1/LAG3/CD4/ENPP3/IL2/EFNB3/PRKCZ
GO:0007548	sex differentiation	10/296	0.00441996	0.261561	10	FOXO3/KIF18A/FGF9/WNT2B/KIT/LFNG/CNTFR/ESR1/TBX3/CHD7
GO:0018212	peptidyl-tyrosine modification	10/296	0.00441996	0.261561	10	JAK2/IL7/KIT/LRRK1/MTOR/CD4/IL2/TP53/IL22RA2/PRKCZ
GO:0070663	regulation of leukocyte proliferation	9/296	0.00445546	0.261561	9	JAK2/CD274/DLG1/IL7/SOS2/RC3H1/ARG1/ENPP3/IL2
GO:0006402	mRNA catabolic process	9/296	0.00478707	0.273441	9	MOV10/CARHSP1/RC3H1/ALKBH5/TNRC6B/EIF3E/IGF2BP1/RIDA/NANOS1
GO:0002252	immune effector process	16/296	0.00481053	0.273441	16	KIF5B/TRIM6/KIT/RC3H1/MTOR/ARG1/LFNG/ENTPD7/LAG3/ENPP3/SERPING1/IL2/TP53/JAGN1/PRKCZ/F2
GO:0045580	regulation of T cell differentiation	7/296	0.00490668	0.274548	7	FOXO3/IL7/RHOH/SOS2/RC3H1/LAG3/PRKCZ
GO:0043124	negative regulation of I-kappaB kinase/NF-kappaB signaling	4/296	0.00530268	0.282195	4	RHOH/MAPKBP1/OPTN/ESR1
GO:1902105	regulation of leukocyte differentiation	11/296	0.0053642	0.282195	11	FOXO3/IL7/RHOH/SOS2/RC3H1/MTOR/DCSTAMP/LAG3/CD4/IL2/PRKCZ
GO:1903039	positive regulation of leukocyte cell-cell adhesion	9/296	0.00550765	0.282195	9	JAK2/CD274/FOXO3/IL7/RHOH/CD4/IL2/EFNB3/PRKCZ
GO:0030540	female genitalia development	3/296	0.00552559	0.282195	3	ESR1/TBX3/CHD7
GO:0010799	regulation of peptidyl-threonine phosphorylation	4/296	0.00630716	0.282195	4	TRIM6/AXIN1/EIF4G1/UBE2K
GO:0001775	cell activation	24/296	0.00642076	0.282195	24	PLPP6/JAK2/CD274/DLG1/FOXO3/IL7/RHOH/SOS2/KIT/RC3H1/MTOR/DCSTAMP/ARG1/LFNG/ENTPD7/LAG3/CD4/ENPP3/IL2/EFNB3/TP53/CHD7/PRKCZ/F2
GO:1905477	positive regulation of protein localization to membrane	6/296	0.00656959	0.282195	6	DLG1/KIF5B/NECAB2/MIEF1/ZDHHC5/EFCAB7
GO:0051668	localization within membrane	18/296	0.00658852	0.282195	18	DLG1/FAM126A/KIF5B/EMC8/NECAB2/RILPL2/RILPL1/OPTN/VPS35/TUB/MIEF1/SNX27/RAB3GAP1/ZDHHC5/EFCAB7/PRKCZ/EXOC2/EHD4
GO:0016071	mRNA metabolic process	19/296	0.00679873	0.282195	19	CSTF1/MOV10/NCOA1/CARHSP1/RC3H1/ALKBH5/TNRC6B/EIF3E/ATF4/AHCYL1/CELF3/FAM172A/IGF2BP1/CLP1/ESRP2/RIDA/TP53/NANOS1/SAP18
GO:0001547	antral ovarian follicle growth	2/296	0.00685581	0.282195	2	FOXO3/ESR1
GO:0002029	desensitization of G protein-coupled receptor signaling pathway	2/296	0.00685581	0.282195	2	NECAB2/ADM
GO:0003164	His-Purkinje system development	2/296	0.00685581	0.282195	2	IRX3/TBX3
GO:0009222	pyrimidine ribonucleotide catabolic process	2/296	0.00685581	0.282195	2	DPYS/ENTPD7
GO:0010992	ubiquitin recycling	2/296	0.00685581	0.282195	2	TRIM6/UBE2K
GO:0014807	regulation of somitogenesis	2/296	0.00685581	0.282195	2	LFNG/DMRT2
GO:0022401	negative adaptation of signaling pathway	2/296	0.00685581	0.282195	2	NECAB2/ADM
GO:0023058	adaptation of signaling pathway	2/296	0.00685581	0.282195	2	NECAB2/ADM
GO:0035745	T-helper 2 cell cytokine production	2/296	0.00685581	0.282195	2	ARG1/PRKCZ
GO:0070234	positive regulation of T cell apoptotic process	2/296	0.00685581	0.282195	2	CD274/TP53
GO:0070943	neutrophil-mediated killing of symbiont cell	2/296	0.00685581	0.282195	2	ARG1/F2
GO:1903799	negative regulation of production of miRNAs involved in gene silencing by miRNA	2/296	0.00685581	0.282195	2	ESR1/TP53
GO:1990440	positive regulation of transcription from RNA polymerase II promoter in response to endoplasmic reticulum stress	2/296	0.00685581	0.282195	2	ATF4/TP53
GO:2000551	regulation of T-helper 2 cell cytokine production	2/296	0.00685581	0.282195	2	ARG1/PRKCZ
GO:0060340	positive regulation of type I interferon-mediated signaling pathway	3/296	0.00718045	0.2922	3	MAVS/TRIM6/UBE2K
GO:0050670	regulation of lymphocyte proliferation	8/296	0.00729842	0.293663	8	JAK2/CD274/DLG1/IL7/SOS2/RC3H1/ARG1/IL2
GO:0050731	positive regulation of peptidyl-tyrosine phosphorylation	7/296	0.0075661	0.301051	7	JAK2/KIT/LRRK1/MTOR/CD4/IL2/TP53
GO:0009894	regulation of catabolic process	24/296	0.00812931	0.318184	24	RIC1/PLK3/FOXO3/MOV10/OPTN/CARHSP1/USP7/VPS35/RC3H1/MTOR/SMCR8/ALKBH5/TNRC6B/AXIN1/FYCO1/HCAR1/RAB3GAP1/IGF2BP1/EIF4G1/UBE2K/RIDA/TP53/ATRAID/NANOS1
GO:0022412	cellular process involved in reproduction in multicellular organism	11/296	0.00832813	0.318184	11	PANK2/FOXO3/KIF18A/SLC26A3/SLC25A31/SPACA1/KIT/FOXJ3/MTOR/WASHC5/FANCC
GO:0060322	head development	19/296	0.0083679	0.318184	19	DDX10/FOXO3/WNT2B/AKT3/ALDH1A3/BLOC1S2/RAF1/AXIN1/FANCC/NDUFS4/RAB3GAP1/IGF2BP1/CLP1/ATP1B2/TP53/TBX3/CHD7/NANOS1/CEP120
GO:0032944	regulation of mononuclear cell proliferation	8/296	0.00841392	0.318184	8	JAK2/CD274/DLG1/IL7/SOS2/RC3H1/ARG1/IL2
GO:0031122	cytoplasmic microtubule organization	4/296	0.0086778	0.318184	4	DLG1/PLK3/AXIN1/CEP120
GO:0002360	T cell lineage commitment	3/296	0.00909806	0.318184	3	IL7/MTOR/TP53
GO:0031331	positive regulation of cellular catabolic process	14/296	0.00922101	0.318184	14	PLK3/FOXO3/MOV10/OPTN/VPS35/RC3H1/SMCR8/TNRC6B/AXIN1/FYCO1/RAB3GAP1/IGF2BP1/RIDA/NANOS1
GO:0042098	T cell proliferation	8/296	0.00965256	0.318184	8	JAK2/CD274/DLG1/SOS2/RC3H1/ARG1/IL2/TP53
GO:0022411	cellular component disassembly	13/296	0.010104	0.318184	13	PLK3/KIF18A/KIF5B/OPTN/SMCR8/FYCO1/TAOK1/DENR/PYM1/GSN/SH3GL1/VPS16/TP53
GO:0042129	regulation of T cell proliferation	7/296	0.0103624	0.318184	7	JAK2/CD274/DLG1/SOS2/RC3H1/ARG1/IL2
GO:0032984	protein-containing complex disassembly	9/296	0.0104451	0.318184	9	KIF18A/KIF5B/SMCR8/FYCO1/TAOK1/PYM1/GSN/SH3GL1/VPS16
GO:0007040	lysosome organization	5/296	0.0105877	0.318184	5	MBTPS1/MTOR/WASHC5/TMEM165/CLVS1
GO:0072527	pyrimidine-containing compound metabolic process	5/296	0.0105877	0.318184	5	MTOR/DPYS/ENTPD7/ENPP3/CAD
GO:0080171	lytic vacuole organization	5/296	0.0105877	0.318184	5	MBTPS1/MTOR/WASHC5/TMEM165/CLVS1
GO:0070661	leukocyte proliferation	10/296	0.0107611	0.318184	10	JAK2/CD274/DLG1/IL7/SOS2/RC3H1/ARG1/ENPP3/IL2/TP53
GO:0032594	protein transport within lipid bilayer	2/296	0.0111656	0.318184	2	RILPL2/RILPL1
GO:0036302	atrioventricular canal development	2/296	0.0111656	0.318184	2	TBX3/CHD7
GO:0045579	positive regulation of B cell differentiation	2/296	0.0111656	0.318184	2	IL7/IL2
GO:0045657	positive regulation of monocyte differentiation	2/296	0.0111656	0.318184	2	DCSTAMP/CD4
GO:0048752	semicircular canal morphogenesis	2/296	0.0111656	0.318184	2	TBX3/CHD7
GO:0051647	nucleus localization	2/296	0.0111656	0.318184	2	MTOR/CEP120
GO:0099550	trans-synaptic signaling, modulating synaptic transmission	2/296	0.0111656	0.318184	2	CNR1/EFNB3
GO:1902415	regulation of mRNA binding	2/296	0.0111656	0.318184	2	EIF3E/EIF4G1
GO:1902416	positive regulation of mRNA binding	2/296	0.0111656	0.318184	2	EIF3E/EIF4G1
GO:1905214	regulation of RNA binding	2/296	0.0111656	0.318184	2	EIF3E/EIF4G1
GO:1905216	positive regulation of RNA binding	2/296	0.0111656	0.318184	2	EIF3E/EIF4G1
GO:0002684	positive regulation of immune system process	21/296	0.0112266	0.318184	21	PLPP6/JAK2/CD274/MAVS/EIF2B3/FOXO3/IL7/RHOH/TRIM6/KIT/RC3H1/DCSTAMP/ARG1/LAG3/CD4/ENPP3/UBE2K/SERPING1/IL2/EFNB3/PRKCZ
GO:0002446	neutrophil mediated immunity	3/296	0.0112865	0.318184	3	ARG1/JAGN1/F2
GO:0009112	nucleobase metabolic process	3/296	0.0112865	0.318184	3	MTOR/DPYS/CAD
GO:0042327	positive regulation of phosphorylation	18/296	0.0115371	0.318184	18	JAK2/MAVS/DLG1/TOM1L1/PDGFRB/TRIM6/KIT/LRRK1/MTOR/RAF1/AXIN1/CD4/EIF4G1/UBE2K/IL2/TP53/F2/CDK2AP1
GO:0042130	negative regulation of T cell proliferation	4/296	0.0115654	0.318184	4	CD274/DLG1/RC3H1/ARG1
GO:0034655	nucleobase-containing compound catabolic process	12/296	0.0120359	0.318184	12	MOV10/CARHSP1/RC3H1/DPYS/ALKBH5/TNRC6B/EIF3E/ENTPD7/ENPP3/IGF2BP1/RIDA/NANOS1
GO:0016241	regulation of macroautophagy	6/296	0.012477	0.318184	6	OPTN/MTOR/SMCR8/FYCO1/RAB3GAP1/TP53
GO:0017148	negative regulation of translation	7/296	0.0129055	0.318184	7	MOV10/RC3H1/TNRC6B/TPR/IGF2BP1/RIDA/NANOS1
GO:0007029	endoplasmic reticulum organization	5/296	0.0130308	0.318184	5	EMC8/ESYT3/TMEM38A/RAB3GAP1/JAGN1
GO:0046651	lymphocyte proliferation	9/296	0.013153	0.318184	9	JAK2/CD274/DLG1/IL7/SOS2/RC3H1/ARG1/IL2/TP53
GO:0000380	alternative mRNA splicing, via spliceosome	4/296	0.0132148	0.318184	4	CELF3/FAM172A/ESRP2/SAP18
GO:0035886	vascular associated smooth muscle cell differentiation	3/296	0.0137519	0.318184	3	KIT/ADM/NFATC3
GO:0047496	vesicle transport along microtubule	3/296	0.0137519	0.318184	3	KIF5B/BLOC1S2/FYCO1
GO:0048854	brain morphogenesis	3/296	0.0137519	0.318184	3	FOXO3/AKT3/FANCC
GO:0051251	positive regulation of lymphocyte activation	9/296	0.0139047	0.318184	9	JAK2/CD274/FOXO3/IL7/RHOH/CD4/IL2/EFNB3/PRKCZ
GO:0001934	positive regulation of protein phosphorylation	17/296	0.0143844	0.318184	17	JAK2/MAVS/DLG1/TOM1L1/TRIM6/KIT/LRRK1/MTOR/RAF1/AXIN1/CD4/EIF4G1/UBE2K/IL2/TP53/F2/CDK2AP1
GO:0010562	positive regulation of phosphorus metabolic process	19/296	0.0144533	0.318184	19	JAK2/MAVS/DLG1/TOM1L1/PDGFRB/TRIM6/KIT/LRRK1/MTOR/CNEP1R1/RAF1/AXIN1/CD4/EIF4G1/UBE2K/IL2/TP53/F2/CDK2AP1
GO:0045937	positive regulation of phosphate metabolic process	19/296	0.0144533	0.318184	19	JAK2/MAVS/DLG1/TOM1L1/PDGFRB/TRIM6/KIT/LRRK1/MTOR/CNEP1R1/RAF1/AXIN1/CD4/EIF4G1/UBE2K/IL2/TP53/F2/CDK2AP1
GO:0002696	positive regulation of leukocyte activation	10/296	0.0146705	0.318184	10	PLPP6/JAK2/CD274/FOXO3/IL7/RHOH/CD4/IL2/EFNB3/PRKCZ
GO:0032943	mononuclear cell proliferation	9/296	0.0146878	0.318184	9	JAK2/CD274/DLG1/IL7/SOS2/RC3H1/ARG1/IL2/TP53
GO:0030097	hemopoiesis	22/296	0.0147343	0.318184	22	JAK2/FOXO3/IL7/RHOH/SOS2/WNT2B/KIT/LRRK1/RC3H1/MTOR/DCSTAMP/BLOC1S2/LFNG/ATF4/ENTPD7/LAG3/CD4/IL2/TP53/JAGN1/CHD7/PRKCZ
GO:0019221	cytokine-mediated signaling pathway	11/296	0.0156829	0.318184	11	JAK2/MAVS/FOXO3/IL7/TRIM6/KIT/ARG1/CD4/UBE2K/TP53/JAGN1
GO:1902107	positive regulation of leukocyte differentiation	7/296	0.0158692	0.318184	7	FOXO3/IL7/RHOH/DCSTAMP/CD4/IL2/PRKCZ
GO:1903708	positive regulation of hemopoiesis	7/296	0.0158692	0.318184	7	FOXO3/IL7/RHOH/DCSTAMP/CD4/IL2/PRKCZ
GO:0007033	vacuole organization	8/296	0.0159933	0.318184	8	MBTPS1/MTOR/WASHC5/SMCR8/RAB3GAP1/TMEM165/VPS16/CLVS1
GO:0048534	hematopoietic or lymphoid organ development	23/296	0.0160271	0.318184	23	JAK2/FOXO3/IL7/RHOH/SOS2/WNT2B/KIT/LRRK1/RC3H1/MTOR/DCSTAMP/BLOC1S2/RAF1/LFNG/ATF4/ENTPD7/LAG3/CD4/IL2/TP53/JAGN1/CHD7/PRKCZ
GO:0050867	positive regulation of cell activation	10/296	0.0161841	0.318184	10	PLPP6/JAK2/CD274/FOXO3/IL7/RHOH/CD4/IL2/EFNB3/PRKCZ
GO:0006207	'de novo' pyrimidine nucleobase biosynthetic process	2/296	0.0163673	0.318184	2	MTOR/CAD
GO:0019856	pyrimidine nucleobase biosynthetic process	2/296	0.0163673	0.318184	2	MTOR/CAD
GO:0036158	outer dynein arm assembly	2/296	0.0163673	0.318184	2	DNAAF1/DNAI1
GO:0051873	killing by host of symbiont cells	2/296	0.0163673	0.318184	2	ARG1/F2
GO:0060872	semicircular canal development	2/296	0.0163673	0.318184	2	TBX3/CHD7
GO:0070942	neutrophil mediated cytotoxicity	2/296	0.0163673	0.318184	2	ARG1/F2
GO:1905063	regulation of vascular associated smooth muscle cell differentiation	2/296	0.0163673	0.318184	2	KIT/NFATC3
GO:1990253	cellular response to leucine starvation	2/296	0.0163673	0.318184	2	MTOR/ATF4
GO:0009299	mRNA transcription	3/296	0.0164989	0.318184	3	NCOA1/ATF4/TP53
GO:0034097	response to cytokine	19/296	0.0167873	0.318184	19	JAK2/CD274/MAVS/FOXO3/KIF5B/STXBP4/IL7/MAPK7/TRIM6/KIT/RC3H1/DCSTAMP/CHUK/ARG1/TPR/CD4/UBE2K/TP53/JAGN1
GO:0032945	negative regulation of mononuclear cell proliferation	4/296	0.0169448	0.318184	4	CD274/DLG1/RC3H1/ARG1
GO:0042509	regulation of tyrosine phosphorylation of STAT protein	4/296	0.0169448	0.318184	4	JAK2/KIT/IL2/IL22RA2
GO:0050672	negative regulation of lymphocyte proliferation	4/296	0.0169448	0.318184	4	CD274/DLG1/RC3H1/ARG1
GO:1990778	protein localization to cell periphery	11/296	0.0171487	0.318184	11	DLG1/FAM126A/KIF5B/RILPL2/RILPL1/OPTN/VPS35/TUB/ZDHHC5/EFCAB7/PRKCZ
GO:0022409	positive regulation of cell-cell adhesion	9/296	0.0172325	0.318184	9	JAK2/CD274/FOXO3/IL7/RHOH/CD4/IL2/EFNB3/PRKCZ
GO:0042752	regulation of circadian rhythm	5/296	0.017367	0.318184	5	FBXL3/USP7/MTOR/CLOCK/TP53
GO:0002520	immune system development	24/296	0.0176961	0.318184	24	JAK2/CD274/FOXO3/IL7/RHOH/SOS2/WNT2B/KIT/LRRK1/RC3H1/MTOR/DCSTAMP/BLOC1S2/RAF1/LFNG/ATF4/ENTPD7/LAG3/CD4/IL2/TP53/JAGN1/CHD7/PRKCZ
GO:0002366	leukocyte activation involved in immune response	9/296	0.0181482	0.318184	9	KIT/RC3H1/MTOR/LFNG/ENTPD7/ENPP3/IL2/TP53/PRKCZ
GO:0001932	regulation of protein phosphorylation	23/296	0.0182298	0.318184	23	JAK2/MAVS/DLG1/TOM1L1/IL7/TRIM6/KIT/LRRK1/MTOR/RAF1/SMCR8/AXIN1/LATS2/CD4/NDUFS4/EIF4G1/UBE2K/IL2/TP53/IL22RA2/PRKCZ/F2/CDK2AP1
GO:0007605	sensory perception of sound	6/296	0.0184968	0.318184	6	SLC26A5/KIT/TUB/AXIN1/GABRA5/CHD7
GO:0072657	protein localization to membrane	15/296	0.0189578	0.318184	15	DLG1/FAM126A/KIF5B/EMC8/NECAB2/RILPL2/RILPL1/OPTN/VPS35/TUB/MIEF1/RAB3GAP1/ZDHHC5/EFCAB7/PRKCZ
GO:0002286	T cell activation involved in immune response	5/296	0.0190011	0.318184	5	RC3H1/MTOR/ENTPD7/TP53/PRKCZ
GO:0045621	positive regulation of lymphocyte differentiation	5/296	0.0190011	0.318184	5	FOXO3/IL7/RHOH/IL2/PRKCZ
GO:1903008	organelle disassembly	5/296	0.0190011	0.318184	5	PLK3/KIF5B/OPTN/DENR/TP53
GO:0008406	gonad development	7/296	0.0192867	0.318184	7	FOXO3/KIF18A/FGF9/WNT2B/KIT/LFNG/ESR1
GO:0098609	cell-cell adhesion	19/296	0.0194065	0.318184	19	JAK2/CD274/DLG1/CDH15/FOXO3/IL7/RHOH/MAPK7/KIT/RC3H1/ARG1/LAG3/CD4/SPARCL1/ALCAM/IL2/ATP1B2/EFNB3/PRKCZ
GO:0007140	male meiotic nuclear division	3/296	0.0195304	0.318184	3	KIF18A/SLC25A31/FOXJ3
GO:0010800	positive regulation of peptidyl-threonine phosphorylation	3/296	0.0195304	0.318184	3	TRIM6/AXIN1/UBE2K
GO:0035116	embryonic hindlimb morphogenesis	3/296	0.0195304	0.318184	3	ALX3/TBX3/CHD7
GO:0007276	gamete generation	14/296	0.0199353	0.318184	14	PANK2/FOXO3/KIF18A/SLC26A3/SLC25A31/SPACA1/KIT/FOXJ3/MTOR/WASHC5/ALKBH5/FANCC/CELF3/CLOCK
GO:0002263	cell activation involved in immune response	9/296	0.0200853	0.318184	9	KIT/RC3H1/MTOR/LFNG/ENTPD7/ENPP3/IL2/TP53/PRKCZ
GO:0007017	microtubule-based process	22/296	0.020243	0.318184	22	DLG1/PLK3/KIF18A/AURKA/KIF5B/SDCCAG8/DNAAF1/MAP4/DNAL4/WASHC5/BLOC1S2/TUB/TPR/AXIN1/DNAI1/FYCO1/TAOK1/CFAP221/CELF3/RCC1/PRKCZ/CEP120
GO:0006413	translational initiation	5/296	0.0207333	0.318184	5	EIF3E/TPR/DENR/EIF4G1/EIF3A
GO:0006401	RNA catabolic process	9/296	0.021108	0.318184	9	MOV10/CARHSP1/RC3H1/ALKBH5/TNRC6B/EIF3E/IGF2BP1/RIDA/NANOS1
GO:0000288	nuclear-transcribed mRNA catabolic process, deadenylation-dependent decay	4/296	0.0212724	0.318184	4	RC3H1/TNRC6B/IGF2BP1/NANOS1
GO:0042093	T-helper cell differentiation	4/296	0.0212724	0.318184	4	RC3H1/MTOR/ENTPD7/PRKCZ
GO:0015698	inorganic anion transport	6/296	0.0213804	0.318184	6	BEST4/TTYH3/ATF4/GABRA5/GABRG1/SLC5A6
GO:0046700	heterocycle catabolic process	12/296	0.0216032	0.318184	12	MOV10/CARHSP1/RC3H1/DPYS/ALKBH5/TNRC6B/EIF3E/ENTPD7/ENPP3/IGF2BP1/RIDA/NANOS1
GO:2000113	negative regulation of cellular macromolecule biosynthetic process	7/296	0.0218327	0.318184	7	MOV10/RC3H1/TNRC6B/TPR/IGF2BP1/RIDA/NANOS1
GO:0000212	meiotic spindle organization	2/296	0.0223944	0.318184	2	AURKA/WASHC5
GO:0006244	pyrimidine nucleotide catabolic process	2/296	0.0223944	0.318184	2	DPYS/ENTPD7
GO:0006999	nuclear pore organization	2/296	0.0223944	0.318184	2	TPR/SEH1L
GO:0009143	nucleoside triphosphate catabolic process	2/296	0.0223944	0.318184	2	ENTPD7/ENPP3
GO:0051014	actin filament severing	2/296	0.0223944	0.318184	2	FLII/GSN
GO:0060965	negative regulation of miRNA-mediated gene silencing	2/296	0.0223944	0.318184	2	ESR1/TP53
GO:0071549	cellular response to dexamethasone stimulus	2/296	0.0223944	0.318184	2	JAK2/NR3C1
GO:0031669	cellular response to nutrient levels	8/296	0.0224142	0.318184	8	FOXO3/WNT2B/NCOA1/MTOR/ATF4/SEH1L/EIF4G1/TP53
GO:0044270	cellular nitrogen compound catabolic process	12/296	0.0224555	0.318184	12	MOV10/CARHSP1/RC3H1/DPYS/ALKBH5/TNRC6B/EIF3E/ENTPD7/ENPP3/IGF2BP1/RIDA/NANOS1
GO:0007417	central nervous system development	21/296	0.0224763	0.318184	21	EIF2B3/FOXO3/WNT2B/AKT3/RELN/ALDH1A3/PBX3/MTOR/BLOC1S2/FANCC/NDUFS4/RAB3GAP1/IGF2BP1/CLP1/ATP1B2/TP53/TBX3/CHD7/NANOS1/CEP120/F2
GO:0035710	CD4-positive, alpha-beta T cell activation	5/296	0.0225654	0.318184	5	CD274/RC3H1/MTOR/ENTPD7/PRKCZ
GO:0043268	positive regulation of potassium ion transport	3/296	0.022848	0.318184	3	DLG1/KIF5B/ATP1B2
GO:0043525	positive regulation of neuron apoptotic process	3/296	0.022848	0.318184	3	FOXO3/ATF4/TP53
GO:0045137	development of primary sexual characteristics	7/296	0.0231892	0.318184	7	FOXO3/KIF18A/FGF9/WNT2B/KIT/LFNG/ESR1
GO:0007281	germ cell development	8/296	0.0236387	0.318184	8	PANK2/FOXO3/SLC26A3/SPACA1/KIT/MTOR/WASHC5/FANCC
GO:0001961	positive regulation of cytokine-mediated signaling pathway	4/296	0.0236672	0.318184	4	MAVS/IL7/TRIM6/UBE2K
GO:0002294	CD4-positive, alpha-beta T cell differentiation involved in immune response	4/296	0.0236672	0.318184	4	RC3H1/MTOR/ENTPD7/PRKCZ
GO:0006220	pyrimidine nucleotide metabolic process	4/296	0.0236672	0.318184	4	DPYS/ENTPD7/ENPP3/CAD
GO:0050868	negative regulation of T cell activation	5/296	0.0244993	0.318184	5	CD274/DLG1/RC3H1/ARG1/LAG3
GO:0048568	embryonic organ development	14/296	0.0245078	0.318184	14	DLG1/FGF9/DNAAF1/KIT/NCOA1/ALDH1A3/BLOC1S2/ATF4/ALX3/PHACTR4/ADM/TP53/TBX3/CHD7
GO:0034249	negative regulation of cellular amide metabolic process	7/296	0.0246028	0.318184	7	MOV10/RC3H1/TNRC6B/TPR/IGF2BP1/RIDA/NANOS1
GO:0009896	positive regulation of catabolic process	14/296	0.0253402	0.318184	14	PLK3/FOXO3/MOV10/OPTN/VPS35/RC3H1/SMCR8/TNRC6B/AXIN1/FYCO1/RAB3GAP1/IGF2BP1/RIDA/NANOS1
GO:0007420	brain development	16/296	0.0253689	0.318184	16	FOXO3/WNT2B/AKT3/ALDH1A3/BLOC1S2/FANCC/NDUFS4/RAB3GAP1/IGF2BP1/CLP1/ATP1B2/TP53/TBX3/CHD7/NANOS1/CEP120
GO:0043270	positive regulation of ion transport	7/296	0.0260745	0.318184	7	DLG1/KIF5B/STIM1/ATF4/AHCYL1/ATP1B2/F2
GO:0002287	alpha-beta T cell activation involved in immune response	4/296	0.0262192	0.318184	4	RC3H1/MTOR/ENTPD7/PRKCZ
GO:0002293	alpha-beta T cell differentiation involved in immune response	4/296	0.0262192	0.318184	4	RC3H1/MTOR/ENTPD7/PRKCZ
GO:0002444	myeloid leukocyte mediated immunity	4/296	0.0262192	0.318184	4	KIT/ARG1/JAGN1/F2
GO:0007260	tyrosine phosphorylation of STAT protein	4/296	0.0262192	0.318184	4	JAK2/KIT/IL2/IL22RA2
GO:0008585	female gonad development	4/296	0.0262192	0.318184	4	FOXO3/KIT/LFNG/ESR1
GO:0051145	smooth muscle cell differentiation	4/296	0.0262192	0.318184	4	KIT/ADM/NFATC3/TBX3
GO:0060760	positive regulation of response to cytokine stimulus	4/296	0.0262192	0.318184	4	MAVS/IL7/TRIM6/UBE2K
GO:0045727	positive regulation of translation	6/296	0.0262527	0.318184	6	MTOR/EIF3E/METTL5/IGF2BP1/EIF4G1/GUF1
GO:0046661	male sex differentiation	6/296	0.0262527	0.318184	6	KIF18A/FGF9/WNT2B/KIT/ESR1/TBX3
GO:0050954	sensory perception of mechanical stimulus	6/296	0.0262527	0.318184	6	SLC26A5/KIT/TUB/AXIN1/GABRA5/CHD7
GO:0000381	regulation of alternative mRNA splicing, via spliceosome	3/296	0.0264521	0.318184	3	CELF3/FAM172A/SAP18
GO:0016242	negative regulation of macroautophagy	3/296	0.0264521	0.318184	3	MTOR/SMCR8/TP53
GO:0030888	regulation of B cell proliferation	3/296	0.0264521	0.318184	3	IL7/RC3H1/IL2
GO:0043618	regulation of transcription from RNA polymerase II promoter in response to stress	3/296	0.0264521	0.318184	3	MAPK7/ATF4/TP53
GO:0099518	vesicle cytoskeletal trafficking	3/296	0.0264521	0.318184	3	KIF5B/BLOC1S2/FYCO1
GO:0018107	peptidyl-threonine phosphorylation	5/296	0.0265368	0.318184	5	TRIM6/MTOR/AXIN1/EIF4G1/UBE2K
GO:0071345	cellular response to cytokine stimulus	17/296	0.0273728	0.318184	17	JAK2/MAVS/FOXO3/KIF5B/STXBP4/IL7/TRIM6/KIT/RC3H1/DCSTAMP/CHUK/ARG1/TPR/CD4/UBE2K/TP53/JAGN1
GO:0019439	aromatic compound catabolic process	12/296	0.0281008	0.318184	12	MOV10/CARHSP1/RC3H1/DPYS/ALKBH5/TNRC6B/EIF3E/ENTPD7/ENPP3/IGF2BP1/RIDA/NANOS1
GO:0006886	intracellular protein transport	20/296	0.0283642	0.318184	20	BCAP29/RIC1/MAVS/PLK3/FGF9/TOM1L1/STXBP4/RILPL2/RILPL1/VPS35/BLOC1S2/TPR/COPB1/SCG5/MIEF1/AHCYL1/SNX27/VPS16/TP53/EFCAB7
GO:0042325	regulation of phosphorylation	24/296	0.0283762	0.318184	24	JAK2/MAVS/DLG1/TOM1L1/IL7/PDGFRB/TRIM6/KIT/LRRK1/MTOR/RAF1/SMCR8/AXIN1/LATS2/CD4/NDUFS4/EIF4G1/UBE2K/IL2/TP53/IL22RA2/PRKCZ/F2/CDK2AP1
GO:0016239	positive regulation of macroautophagy	4/296	0.02893	0.318184	4	OPTN/SMCR8/FYCO1/RAB3GAP1
GO:0061951	establishment of protein localization to plasma membrane	4/296	0.02893	0.318184	4	RILPL2/RILPL1/OPTN/VPS35
GO:0090398	cellular senescence	4/296	0.02893	0.318184	4	AKT3/NSMCE2/TP53/TBX3
GO:0090559	regulation of membrane permeability	4/296	0.02893	0.318184	4	SLC25A31/MTOR/BLOC1S2/TP53
GO:0007214	gamma-aminobutyric acid signaling pathway	2/296	0.0291837	0.318184	2	GABRA5/GABRG1
GO:0010661	positive regulation of muscle cell apoptotic process	2/296	0.0291837	0.318184	2	ATF4/TP53
GO:0010880	regulation of release of sequestered calcium ion into cytosol by sarcoplasmic reticulum	2/296	0.0291837	0.318184	2	TMEM38A/CHD7
GO:0014808	release of sequestered calcium ion into cytosol by sarcoplasmic reticulum	2/296	0.0291837	0.318184	2	TMEM38A/CHD7
GO:0030432	peristalsis	2/296	0.0291837	0.318184	2	DLG1/TBX3
GO:0030953	astral microtubule organization	2/296	0.0291837	0.318184	2	DLG1/CEP120
GO:0035743	CD4-positive, alpha-beta T cell cytokine production	2/296	0.0291837	0.318184	2	ARG1/PRKCZ
GO:0060149	negative regulation of post-transcriptional gene silencing	2/296	0.0291837	0.318184	2	ESR1/TP53
GO:0060967	negative regulation of gene silencing by RNA	2/296	0.0291837	0.318184	2	ESR1/TP53
GO:0062009	secondary palate development	2/296	0.0291837	0.318184	2	DLG1/CHD7
GO:0070230	positive regulation of lymphocyte apoptotic process	2/296	0.0291837	0.318184	2	CD274/TP53
GO:0071548	response to dexamethasone	2/296	0.0291837	0.318184	2	JAK2/NR3C1
GO:0075522	IRES-dependent viral translational initiation	2/296	0.0291837	0.318184	2	DENR/EIF3A
GO:1900369	negative regulation of post-transcriptional gene silencing by RNA	2/296	0.0291837	0.318184	2	ESR1/TP53
GO:1901096	regulation of autophagosome maturation	2/296	0.0291837	0.318184	2	SMCR8/FYCO1
GO:1903441	protein localization to ciliary membrane	2/296	0.0291837	0.318184	2	TUB/EFCAB7
GO:0048285	organelle fission	13/296	0.0296489	0.318184	13	KIF18A/AURKA/TOM1L1/SLC25A31/VPS35/FOXJ3/WASHC5/NSMCE2/PDS5A/TPR/MIEF1/RCC1/SEH1L
GO:0031347	regulation of defense response	15/296	0.0297251	0.318184	15	JAK2/MAVS/MAPKBP1/TRIM6/OPTN/VPS35/ARG1/AREL1/ESR1/LAG3/ENPP3/UBE2K/SERPING1/CLOCK/IL22RA2
GO:0046631	alpha-beta T cell activation	6/296	0.0298805	0.318184	6	JAK2/CD274/RC3H1/MTOR/ENTPD7/PRKCZ
GO:0002183	cytoplasmic translational initiation	3/296	0.0303417	0.318184	3	EIF3E/DENR/EIF3A
GO:0045576	mast cell activation	3/296	0.0303417	0.318184	3	RHOH/KIT/ENPP3
GO:0048511	rhythmic process	8/296	0.0304708	0.318184	8	FBXL3/FOXO3/USP7/MTOR/ESR1/ATF4/CLOCK/TP53
GO:0002285	lymphocyte activation involved in immune response	7/296	0.0308477	0.318184	7	RC3H1/MTOR/LFNG/ENTPD7/IL2/TP53/PRKCZ
GO:0035282	segmentation	5/296	0.0309284	0.318184	5	IRX3/LFNG/TP53/TBX3/DMRT2
GO:0046545	development of primary female sexual characteristics	4/296	0.0318011	0.318184	4	FOXO3/KIT/LFNG/ESR1
GO:0071346	cellular response to interferon-gamma	4/296	0.0318011	0.318184	4	KIF5B/STXBP4/ARG1/TP53
GO:1904377	positive regulation of protein localization to cell periphery	4/296	0.0318011	0.318184	4	DLG1/KIF5B/ZDHHC5/EFCAB7
GO:0099111	microtubule-based transport	6/296	0.0318117	0.318184	6	KIF5B/BLOC1S2/TUB/DNAI1/FYCO1/CFAP221
GO:1903829	positive regulation of protein localization	12/296	0.0323971	0.318184	12	MAVS/DLG1/PLK3/KIF5B/NECAB2/TPR/MIEF1/ZDHHC5/WRAP53/EFCAB7/CEP120/F2
GO:0008584	male gonad development	5/296	0.0332852	0.318184	5	KIF18A/FGF9/WNT2B/KIT/ESR1
GO:0018210	peptidyl-threonine modification	5/296	0.0332852	0.318184	5	TRIM6/MTOR/AXIN1/EIF4G1/UBE2K
GO:0030183	B cell differentiation	5/296	0.0332852	0.318184	5	IL7/KIT/LFNG/IL2/TP53
GO:1903038	negative regulation of leukocyte cell-cell adhesion	5/296	0.0332852	0.318184	5	CD274/DLG1/RC3H1/ARG1/LAG3
GO:0031401	positive regulation of protein modification process	21/296	0.0333269	0.318184	21	JAK2/MAVS/DLG1/TOM1L1/PDGFRB/TRIM6/KIT/LRRK1/MTOR/CNEP1R1/RAF1/AXIN1/TAOK1/CD4/RAB3GAP1/EIF4G1/UBE2K/IL2/TP53/F2/CDK2AP1
GO:0010629	negative regulation of gene expression	22/296	0.0336066	0.318184	22	CD274/MAPKBP1/MOV10/TRIM6/CARHSP1/RC3H1/MYCN/SMCR8/ALKBH5/ARG1/TNRC6B/EIF3E/TPR/AXIN1/ESR1/LAG3/IGF2BP1/RIDA/TP53/NANOS1/SAP18/F2
GO:0002695	negative regulation of leukocyte activation	6/296	0.0338226	0.318184	6	CD274/DLG1/RC3H1/ARG1/LAG3/ENPP3
GO:0010508	positive regulation of autophagy	6/296	0.0338226	0.318184	6	PLK3/FOXO3/OPTN/SMCR8/FYCO1/RAB3GAP1
GO:1903706	regulation of hemopoiesis	11/296	0.0340212	0.318184	11	FOXO3/IL7/RHOH/SOS2/RC3H1/MTOR/DCSTAMP/LAG3/CD4/IL2/PRKCZ
GO:0000002	mitochondrial genome maintenance	3/296	0.0345148	0.318184	3	AKT3/TOP3A/TP53
GO:0030866	cortical actin cytoskeleton organization	3/296	0.0345148	0.318184	3	DLG1/LLGL1/STRIP1
GO:0033555	multicellular organismal response to stress	3/296	0.0345148	0.318184	3	MTOR/GABRA5/EIF4G1
GO:0043620	regulation of DNA-templated transcription in response to stress	3/296	0.0345148	0.318184	3	MAPK7/ATF4/TP53
GO:0051972	regulation of telomerase activity	3/296	0.0345148	0.318184	3	POT1/TP53/WRAP53
GO:0098781	ncRNA transcription	3/296	0.0345148	0.318184	3	MTOR/CELF3/TP53
GO:0000409	regulation of transcription by galactose	1/296	0.0346523	0.318184	1	NCOA1
GO:0000411	positive regulation of transcription by galactose	1/296	0.0346523	0.318184	1	NCOA1
GO:0000431	regulation of transcription from RNA polymerase II promoter by galactose	1/296	0.0346523	0.318184	1	NCOA1
GO:0000435	positive regulation of transcription from RNA polymerase II promoter by galactose	1/296	0.0346523	0.318184	1	NCOA1
GO:0001544	initiation of primordial ovarian follicle growth	1/296	0.0346523	0.318184	1	FOXO3
GO:0001868	regulation of complement activation, lectin pathway	1/296	0.0346523	0.318184	1	SERPING1
GO:0001869	negative regulation of complement activation, lectin pathway	1/296	0.0346523	0.318184	1	SERPING1
GO:0002276	basophil activation involved in immune response	1/296	0.0346523	0.318184	1	ENPP3
GO:0002413	tolerance induction to tumor cell	1/296	0.0346523	0.318184	1	CD274
GO:0002465	peripheral tolerance induction	1/296	0.0346523	0.318184	1	CD274
GO:0002654	positive regulation of tolerance induction dependent upon immune response	1/296	0.0346523	0.318184	1	CD274
GO:0002658	regulation of peripheral tolerance induction	1/296	0.0346523	0.318184	1	CD274
GO:0002660	positive regulation of peripheral tolerance induction	1/296	0.0346523	0.318184	1	CD274
GO:0002843	regulation of tolerance induction to tumor cell	1/296	0.0346523	0.318184	1	CD274
GO:0002845	positive regulation of tolerance induction to tumor cell	1/296	0.0346523	0.318184	1	CD274
GO:0003226	right ventricular compact myocardium morphogenesis	1/296	0.0346523	0.318184	1	CHD7
GO:0006212	uracil catabolic process	1/296	0.0346523	0.318184	1	DPYS
GO:0006248	CMP catabolic process	1/296	0.0346523	0.318184	1	DPYS
GO:0006254	CTP catabolic process	1/296	0.0346523	0.318184	1	ENTPD7
GO:0006274	DNA replication termination	1/296	0.0346523	0.318184	1	RTF2
GO:0007190	activation of adenylate cyclase activity	1/296	0.0346523	0.318184	1	RAF1
GO:0007386	compartment pattern specification	1/296	0.0346523	0.318184	1	LFNG
GO:0009203	ribonucleoside triphosphate catabolic process	1/296	0.0346523	0.318184	1	ENTPD7
GO:0009210	pyrimidine ribonucleoside triphosphate catabolic process	1/296	0.0346523	0.318184	1	ENTPD7
GO:0009233	menaquinone metabolic process	1/296	0.0346523	0.318184	1	UBIAD1
GO:0009234	menaquinone biosynthetic process	1/296	0.0346523	0.318184	1	UBIAD1
GO:0010610	regulation of mRNA stability involved in response to stress	1/296	0.0346523	0.318184	1	IGF2BP1
GO:0014849	ureter smooth muscle contraction	1/296	0.0346523	0.318184	1	TBX3
GO:0014866	skeletal myofibril assembly	1/296	0.0346523	0.318184	1	ACTC1
GO:0019860	uracil metabolic process	1/296	0.0346523	0.318184	1	DPYS
GO:0021768	nucleus accumbens development	1/296	0.0346523	0.318184	1	ALDH1A3
GO:0021944	neuronal-glial interaction involved in hindbrain glial-mediated radial cell migration	1/296	0.0346523	0.318184	1	ATP1B2
GO:0022013	pallium cell proliferation in forebrain	1/296	0.0346523	0.318184	1	IGF2BP1
GO:0022027	interkinetic nuclear migration	1/296	0.0346523	0.318184	1	CEP120
GO:0030240	skeletal muscle thin filament assembly	1/296	0.0346523	0.318184	1	ACTC1
GO:0031990	mRNA export from nucleus in response to heat stress	1/296	0.0346523	0.318184	1	TPR
GO:0032203	telomere formation via telomerase	1/296	0.0346523	0.318184	1	WRAP53
GO:0032765	positive regulation of mast cell cytokine production	1/296	0.0346523	0.318184	1	KIT
GO:0033383	geranyl diphosphate metabolic process	1/296	0.0346523	0.318184	1	PLPP6
GO:0033385	geranylgeranyl diphosphate metabolic process	1/296	0.0346523	0.318184	1	PLPP6
GO:0034050	programmed cell death induced by symbiont	1/296	0.0346523	0.318184	1	JAK2
GO:0034337	RNA folding	1/296	0.0346523	0.318184	1	WRAP53
GO:0035279	miRNA-mediated gene silencing by mRNA destabilization	1/296	0.0346523	0.318184	1	MOV10
GO:0035397	helper T cell enhancement of adaptive immune response	1/296	0.0346523	0.318184	1	CD4
GO:0035722	interleukin-12-mediated signaling pathway	1/296	0.0346523	0.318184	1	JAK2
GO:0038086	VEGF-activated platelet-derived growth factor receptor signaling pathway	1/296	0.0346523	0.318184	1	PDGFRB
GO:0038091	positive regulation of cell proliferation by VEGF-activated platelet derived growth factor receptor signaling pathway	1/296	0.0346523	0.318184	1	PDGFRB
GO:0038158	granulocyte colony-stimulating factor signaling pathway	1/296	0.0346523	0.318184	1	JAGN1
GO:0038192	gastric inhibitory peptide signaling pathway	1/296	0.0346523	0.318184	1	GIP
GO:0042045	epithelial fluid transport	1/296	0.0346523	0.318184	1	AHCYL1
GO:0042371	vitamin K biosynthetic process	1/296	0.0346523	0.318184	1	UBIAD1
GO:0045339	farnesyl diphosphate catabolic process	1/296	0.0346523	0.318184	1	PLPP6
GO:0045575	basophil activation	1/296	0.0346523	0.318184	1	ENPP3
GO:0046035	CMP metabolic process	1/296	0.0346523	0.318184	1	DPYS
GO:0046052	UTP catabolic process	1/296	0.0346523	0.318184	1	ENTPD7
GO:0046832	negative regulation of RNA export from nucleus	1/296	0.0346523	0.318184	1	TPR
GO:0051454	intracellular pH elevation	1/296	0.0346523	0.318184	1	SLC26A3
GO:0060167	regulation of adenosine receptor signaling pathway	1/296	0.0346523	0.318184	1	NECAB2
GO:0060168	positive regulation of adenosine receptor signaling pathway	1/296	0.0346523	0.318184	1	NECAB2
GO:0060383	positive regulation of DNA strand elongation	1/296	0.0346523	0.318184	1	POT1
GO:0060399	positive regulation of growth hormone receptor signaling pathway	1/296	0.0346523	0.318184	1	JAK2
GO:0060523	prostate epithelial cord elongation	1/296	0.0346523	0.318184	1	ESR1
GO:0060596	mammary placode formation	1/296	0.0346523	0.318184	1	TBX3
GO:0061386	closure of optic fissure	1/296	0.0346523	0.318184	1	PHACTR4
GO:0070145	mitochondrial asparaginyl-tRNA aminoacylation	1/296	0.0346523	0.318184	1	DARS2
GO:0070953	regulation of neutrophil mediated killing of fungus	1/296	0.0346523	0.318184	1	ARG1
GO:0070965	positive regulation of neutrophil mediated killing of fungus	1/296	0.0346523	0.318184	1	ARG1
GO:0071660	positive regulation of IP-10 production	1/296	0.0346523	0.318184	1	MAVS
GO:0072105	ureteric peristalsis	1/296	0.0346523	0.318184	1	TBX3
GO:0072717	cellular response to actinomycin D	1/296	0.0346523	0.318184	1	TP53
GO:0090410	malonate catabolic process	1/296	0.0346523	0.318184	1	ACSF3
GO:0097324	melanocyte migration	1/296	0.0346523	0.318184	1	KIT
GO:0097326	melanocyte adhesion	1/296	0.0346523	0.318184	1	KIT
GO:0097498	endothelial tube lumen extension	1/296	0.0346523	0.318184	1	STARD13
GO:0097500	receptor localization to non-motile cilium	1/296	0.0346523	0.318184	1	TUB
GO:0099557	trans-synaptic signaling by trans-synaptic complex, modulating synaptic transmission	1/296	0.0346523	0.318184	1	EFNB3
GO:1900451	positive regulation of glutamate receptor signaling pathway	1/296	0.0346523	0.318184	1	NECAB2
GO:1902247	geranylgeranyl diphosphate catabolic process	1/296	0.0346523	0.318184	1	PLPP6
GO:1902294	cell cycle DNA replication termination	1/296	0.0346523	0.318184	1	RTF2
GO:1902317	nuclear DNA replication termination	1/296	0.0346523	0.318184	1	RTF2
GO:1902822	regulation of late endosome to lysosome transport	1/296	0.0346523	0.318184	1	VPS35
GO:1902823	negative regulation of late endosome to lysosome transport	1/296	0.0346523	0.318184	1	VPS35
GO:1902979	mitotic DNA replication termination	1/296	0.0346523	0.318184	1	RTF2
GO:1903259	exon-exon junction complex disassembly	1/296	0.0346523	0.318184	1	PYM1
GO:1903335	regulation of vacuolar transport	1/296	0.0346523	0.318184	1	VPS35
GO:1903336	negative regulation of vacuolar transport	1/296	0.0346523	0.318184	1	VPS35
GO:1903451	negative regulation of G1 to G0 transition	1/296	0.0346523	0.318184	1	TP53
GO:1903567	regulation of protein localization to ciliary membrane	1/296	0.0346523	0.318184	1	EFCAB7
GO:1903569	positive regulation of protein localization to ciliary membrane	1/296	0.0346523	0.318184	1	EFCAB7
GO:1903772	regulation of viral budding via host ESCRT complex	1/296	0.0346523	0.318184	1	VPS37B
GO:1903774	positive regulation of viral budding via host ESCRT complex	1/296	0.0346523	0.318184	1	VPS37B
GO:1904016	response to Thyroglobulin triiodothyronine	1/296	0.0346523	0.318184	1	NCOA1
GO:1904017	cellular response to Thyroglobulin triiodothyronine	1/296	0.0346523	0.318184	1	NCOA1
GO:1904020	regulation of G protein-coupled receptor internalization	1/296	0.0346523	0.318184	1	NECAB2
GO:1904021	negative regulation of G protein-coupled receptor internalization	1/296	0.0346523	0.318184	1	NECAB2
GO:1904059	regulation of locomotor rhythm	1/296	0.0346523	0.318184	1	MTOR
GO:1904716	positive regulation of chaperone-mediated autophagy	1/296	0.0346523	0.318184	1	PLK3
GO:1905072	cardiac jelly development	1/296	0.0346523	0.318184	1	TBX3
GO:1905404	positive regulation of activated CD8-positive, alpha-beta T cell apoptotic process	1/296	0.0346523	0.318184	1	CD274
GO:1905464	positive regulation of DNA duplex unwinding	1/296	0.0346523	0.318184	1	POT1
GO:1905535	regulation of eukaryotic translation initiation factor 4F complex assembly	1/296	0.0346523	0.318184	1	EIF4G1
GO:1905537	positive regulation of eukaryotic translation initiation factor 4F complex assembly	1/296	0.0346523	0.318184	1	EIF4G1
GO:1905610	regulation of mRNA cap binding	1/296	0.0346523	0.318184	1	EIF4G1
GO:1905612	positive regulation of mRNA cap binding	1/296	0.0346523	0.318184	1	EIF4G1
GO:1905696	regulation of polysome binding	1/296	0.0346523	0.318184	1	EIF4G1
GO:1905776	positive regulation of DNA helicase activity	1/296	0.0346523	0.318184	1	POT1
GO:1905856	negative regulation of pentose-phosphate shunt	1/296	0.0346523	0.318184	1	TP53
GO:1990248	regulation of transcription from RNA polymerase II promoter in response to DNA damage	1/296	0.0346523	0.318184	1	TP53
GO:1990418	response to insulin-like growth factor stimulus	1/296	0.0346523	0.318184	1	AKT1
GO:2000120	positive regulation of sodium-dependent phosphate transport	1/296	0.0346523	0.318184	1	ATF4
GO:2000257	regulation of protein activation cascade	1/296	0.0346523	0.318184	1	SERPINC1
GO:2000266	regulation of blood coagulation, intrinsic pathway	1/296	0.0346523	0.318184	1	SERPINC1
GO:2000287	positive regulation of myotome development	1/296	0.0346523	0.318184	1	DMRT2
GO:2000290	regulation of myotome development	1/296	0.0346523	0.318184	1	DMRT2
GO:2000331	regulation of terminal button organization	1/296	0.0346523	0.318184	1	VPS35
GO:2000777	positive regulation of proteasomal ubiquitin-dependent protein catabolic process involved in cellular response to hypoxia	1/296	0.0346523	0.318184	1	PLK3
GO:0060324	face development	4/296	0.0348336	0.319031	4	ALDH1A3/RAF1/RAB3GAP1/CHD7
GO:0010959	regulation of metal ion transport	9/296	0.0349392	0.319182	9	DLG1/KIF5B/TMEM38A/STIM1/AHCYL1/CD4/ATP1B2/CHD7/F2
GO:0048609	multicellular organismal reproductive process	15/296	0.0355148	0.323614	15	PANK2/FOXO3/KIF18A/SLC26A3/SLC25A31/SPACA1/KIT/FOXJ3/MTOR/WASHC5/ALKBH5/ESR1/FANCC/CELF3/CLOCK
GO:0046546	development of primary male sexual characteristics	5/296	0.0357509	0.324939	5	KIF18A/FGF9/WNT2B/KIT/ESR1
GO:0009173	pyrimidine ribonucleoside monophosphate metabolic process	2/296	0.0366757	0.325093	2	DPYS/CAD
GO:0009648	photoperiodism	2/296	0.0366757	0.325093	2	FBXL3/TP53
GO:0032727	positive regulation of interferon-alpha production	2/296	0.0366757	0.325093	2	MAVS/CHUK
GO:0043153	entrainment of circadian clock by photoperiod	2/296	0.0366757	0.325093	2	FBXL3/TP53
GO:0043584	nose development	2/296	0.0366757	0.325093	2	ALDH1A3/CHD7
GO:0045577	regulation of B cell differentiation	2/296	0.0366757	0.325093	2	IL7/IL2
GO:0046049	UMP metabolic process	2/296	0.0366757	0.325093	2	DPYS/CAD
GO:0046112	nucleobase biosynthetic process	2/296	0.0366757	0.325093	2	MTOR/CAD
GO:1903514	release of sequestered calcium ion into cytosol by endoplasmic reticulum	2/296	0.0366757	0.325093	2	TMEM38A/CHD7
GO:1903798	regulation of production of miRNAs involved in gene silencing by miRNA	2/296	0.0366757	0.325093	2	ESR1/TP53
GO:0048608	reproductive structure development	12/296	0.0371459	0.327639	12	DLG1/FOXO3/KIF18A/FGF9/WNT2B/KIT/NCOA1/LFNG/ESR1/ADM/TBX3/CHD7
GO:0061458	reproductive system development	12/296	0.0371459	0.327639	12	DLG1/FOXO3/KIF18A/FGF9/WNT2B/KIT/NCOA1/LFNG/ESR1/ADM/TBX3/CHD7
GO:0002292	T cell differentiation involved in immune response	4/296	0.0380282	0.331341	4	RC3H1/MTOR/ENTPD7/PRKCZ
GO:0002367	cytokine production involved in immune response	4/296	0.0380282	0.331341	4	TRIM6/KIT/ARG1/PRKCZ
GO:0002718	regulation of cytokine production involved in immune response	4/296	0.0380282	0.331341	4	TRIM6/KIT/ARG1/PRKCZ
GO:0061614	miRNA transcription	4/296	0.0380282	0.331341	4	FOXO3/NR3C1/NFATC3/TP53
GO:1902893	regulation of miRNA transcription	4/296	0.0380282	0.331341	4	FOXO3/NR3C1/NFATC3/TP53
GO:0000956	nuclear-transcribed mRNA catabolic process	5/296	0.0383265	0.333129	5	RC3H1/TNRC6B/EIF3E/IGF2BP1/NANOS1
GO:0060249	anatomical structure homeostasis	8/296	0.0385513	0.334271	8	IL7/AKT3/LRRK1/DCSTAMP/TUB/TAOK1/ATP1B2/NANOS1
GO:0009218	pyrimidine ribonucleotide metabolic process	3/296	0.0389687	0.335454	3	DPYS/ENTPD7/CAD
GO:0035137	hindlimb morphogenesis	3/296	0.0389687	0.335454	3	ALX3/TBX3/CHD7
GO:0042531	positive regulation of tyrosine phosphorylation of STAT protein	3/296	0.0389687	0.335454	3	JAK2/KIT/IL2
GO:0072659	protein localization to plasma membrane	9/296	0.0395947	0.340025	9	DLG1/FAM126A/KIF5B/RILPL2/RILPL1/OPTN/VPS35/ZDHHC5/PRKCZ
GO:0060759	regulation of response to cytokine stimulus	6/296	0.0403419	0.344789	6	MAVS/IL7/MAPK7/TRIM6/ARG1/UBE2K
GO:0061351	neural precursor cell proliferation	6/296	0.0403419	0.344789	6	FOXO3/BLOC1S2/IGF2BP1/ORC3/TP53/CEP120
GO:0001909	leukocyte mediated cytotoxicity	4/296	0.0413853	0.344975	4	KIF5B/ARG1/LAG3/F2
GO:0035195	miRNA-mediated gene silencing	4/296	0.0413853	0.344975	4	MOV10/TNRC6B/ESR1/TP53
GO:0045582	positive regulation of T cell differentiation	4/296	0.0413853	0.344975	4	FOXO3/IL7/RHOH/PRKCZ
GO:0002699	positive regulation of immune effector process	7/296	0.0420798	0.344975	7	TRIM6/KIT/ARG1/LAG3/ENPP3/IL2/PRKCZ
GO:0044843	cell cycle G1/S phase transition	7/296	0.0420798	0.344975	7	DLG1/PLK3/STXBP4/LATS2/RCC1/EIF4G1/TP53
GO:0022408	negative regulation of cell-cell adhesion	6/296	0.0426799	0.344975	6	CD274/DLG1/MAPK7/RC3H1/ARG1/LAG3
GO:0034504	protein localization to nucleus	9/296	0.0429224	0.344975	9	MAVS/FGF9/CNEP1R1/TPR/NOL8/TP53/WRAP53/EFCAB7/F2
GO:0002720	positive regulation of cytokine production involved in immune response	3/296	0.0436994	0.344975	3	TRIM6/KIT/PRKCZ
GO:0030865	cortical cytoskeleton organization	3/296	0.0436994	0.344975	3	DLG1/LLGL1/STRIP1
GO:0038034	signal transduction in absence of ligand	3/296	0.0436994	0.344975	3	FOXO3/IL7/MAPK7
GO:0042149	cellular response to glucose starvation	3/296	0.0436994	0.344975	3	FOXO3/ATF4/TP53
GO:0042307	positive regulation of protein import into nucleus	3/296	0.0436994	0.344975	3	MAVS/TPR/EFCAB7
GO:0050829	defense response to Gram-negative bacterium	3/296	0.0436994	0.344975	3	OPTN/CD4/F2
GO:0070228	regulation of lymphocyte apoptotic process	3/296	0.0436994	0.344975	3	CD274/IL2/TP53
GO:0097192	extrinsic apoptotic signaling pathway in absence of ligand	3/296	0.0436994	0.344975	3	FOXO3/IL7/MAPK7
GO:1901361	organic cyclic compound catabolic process	12/296	0.0437499	0.344975	12	MOV10/CARHSP1/RC3H1/DPYS/ALKBH5/TNRC6B/EIF3E/ENTPD7/ENPP3/IGF2BP1/RIDA/NANOS1
GO:0031330	negative regulation of cellular catabolic process	8/296	0.0440314	0.344975	8	RIC1/USP7/MTOR/SMCR8/IGF2BP1/EIF4G1/TP53/ATRAID
GO:0031668	cellular response to extracellular stimulus	8/296	0.0440314	0.344975	8	FOXO3/WNT2B/NCOA1/MTOR/ATF4/SEH1L/EIF4G1/TP53
GO:0006412	translation	19/296	0.0443181	0.344975	19	FOXO3/MOV10/RC3H1/MTOR/TNRC6B/EIF3E/TPR/METTL5/DENR/TRNAU1AP/MRPL32/IGF2BP1/RARS2/EIF4G1/GUF1/RIDA/NANOS1/EIF3A/DARS2
GO:0032504	multicellular organism reproduction	15/296	0.0444548	0.344975	15	PANK2/FOXO3/KIF18A/SLC26A3/SLC25A31/SPACA1/KIT/FOXJ3/MTOR/WASHC5/ALKBH5/ESR1/FANCC/CELF3/CLOCK
GO:0001556	oocyte maturation	2/296	0.0448138	0.344975	2	FOXO3/WASHC5
GO:0010765	positive regulation of sodium ion transport	2/296	0.0448138	0.344975	2	AHCYL1/ATP1B2
GO:0022602	ovulation cycle process	2/296	0.0448138	0.344975	2	FOXO3/ESR1
GO:0030575	nuclear body organization	2/296	0.0448138	0.344975	2	CELF3/WRAP53
GO:0031294	lymphocyte costimulation	2/296	0.0448138	0.344975	2	CD274/EFNB3
GO:0031295	T cell costimulation	2/296	0.0448138	0.344975	2	CD274/EFNB3
GO:0045655	regulation of monocyte differentiation	2/296	0.0448138	0.344975	2	DCSTAMP/CD4
GO:0051123	RNA polymerase II preinitiation complex assembly	2/296	0.0448138	0.344975	2	ESR1/TP53
GO:0061158	3'-UTR-mediated mRNA destabilization	2/296	0.0448138	0.344975	2	MOV10/RC3H1
GO:0070286	axonemal dynein complex assembly	2/296	0.0448138	0.344975	2	DNAAF1/DNAI1
GO:0070296	sarcoplasmic reticulum calcium ion transport	2/296	0.0448138	0.344975	2	TMEM38A/CHD7
GO:0070885	negative regulation of calcineurin-NFAT signaling cascade	2/296	0.0448138	0.344975	2	MAPK7/MTOR
GO:0070920	regulation of production of small RNA involved in gene silencing by RNA	2/296	0.0448138	0.344975	2	ESR1/TP53
GO:0072529	pyrimidine-containing compound catabolic process	2/296	0.0448138	0.344975	2	DPYS/ENTPD7
GO:0106057	negative regulation of calcineurin-mediated signaling	2/296	0.0448138	0.344975	2	MAPK7/MTOR
GO:0043367	CD4-positive, alpha-beta T cell differentiation	4/296	0.0449051	0.344975	4	RC3H1/MTOR/ENTPD7/PRKCZ
GO:0009895	negative regulation of catabolic process	9/296	0.0464336	0.344975	9	RIC1/USP7/MTOR/SMCR8/HCAR1/IGF2BP1/EIF4G1/TP53/ATRAID
GO:0010506	regulation of autophagy	9/296	0.0464336	0.344975	9	PLK3/FOXO3/OPTN/MTOR/SMCR8/FYCO1/RAB3GAP1/EIF4G1/TP53
GO:0032870	cellular response to hormone stimulus	12/296	0.0466069	0.344975	12	JAK2/STXBP4/KIT/NCOA1/NR3C1/DNAI1/ESR1/AHCYL1/LATS2/CLOCK/PTPRA/PRKCZ
GO:0006497	protein lipidation	5/296	0.0467199	0.344975	5	ZDHHC20/RAB3GAP1/PIGQ/PIGP/ZDHHC5
GO:0051321	meiotic cell cycle	6/296	0.047607	0.344975	6	KIF18A/AURKA/SLC25A31/FOXJ3/WASHC5/LFNG
GO:0001894	tissue homeostasis	7/296	0.0485762	0.344975	7	IL7/AKT3/LRRK1/DCSTAMP/TUB/ATP1B2/NANOS1
GO:0008344	adult locomotory behavior	4/296	0.0485871	0.344975	4	PBX3/GIP/EFNB3/CHD7
GO:0034341	response to interferon-gamma	4/296	0.0485871	0.344975	4	KIF5B/STXBP4/ARG1/TP53
GO:0046634	regulation of alpha-beta T cell activation	4/296	0.0485871	0.344975	4	JAK2/CD274/RC3H1/PRKCZ
GO:0060338	regulation of type I interferon-mediated signaling pathway	3/296	0.0487025	0.344975	3	MAVS/TRIM6/UBE2K
GO:1904591	positive regulation of protein import	3/296	0.0487025	0.344975	3	MAVS/TPR/EFCAB7
GO:0042158	lipoprotein biosynthetic process	5/296	0.0497417	0.344975	5	ZDHHC20/RAB3GAP1/PIGQ/PIGP/ZDHHC5
