# Supplementary material for: Genetic Diversity and Selection Signatures in Jianchang Black Goats Revealed by Whole-Genome Sequencing Data
Source: Animals (Basel). 2022 Sep 10;12(18):2365. doi: 10.3390/ani12182365 (PMC9495118; doi:10.3390/ani12182365)
Supplement: Supplementary file 1 [file animals-12-02365-s001.zip › Table S8.xlsx]

## Sheet: Table S8
Table S8 Summary of the selected genes identified via three approaches
Ensemble ID	Symbol	Location	Gene name	FST	ROH island (%)	iHH12
ENSCHIG00000023878	FNDC3B	1:94,683,299-94,964,404	Fibronectin type III domain containing 3B	0.68	69.6479	9.04533
ENSCHIG00000016765	YLPM1	10:17,038,837-17,100,937	YLP motif containing 1	0.69	69.2821	8.69435
ENSCHIG00000011581	MYO9A	10:82,392,953-82,577,244	Myosin IXA	0.71	73.3598	9.2829
ENSCHIG00000008751	BIRC6	11:14,814,450-15,023,548	Baculoviral IAP repeat containing 6	0.85	58.8925	7.50815
ENSCHIG00000017374	TTC27	11:15,041,613-15,221,433	Tetratricopeptide repeat domain 27	0.8	58.8701	7.82447
ENSCHIG00000019810	PBX3	11:96,056,864-96,307,910	PBX homeobox 3	0.76	53.3333	8.35425
ENSCHIG00000013378	MYCBP2	12:33,616,999-33,884,965	MYC binding protein 2	0.8	75.6458	13.7888
ENSCHIG00000019056	MICU2	12:51,229,598-51,281,102	Mitochondrial calcium uptake 2	0.68	64.2342	11.1495
ENSCHIG00000021532	STARD13	12:58,684,131-58,915,478	StAR related lipid transfer domain containing 13	0.71	62.9032	10.0063
ENSCHIG00000024718	ARHGAP12	13:32,767,129-32,882,453	Rho GTPase activating protein 12	0.7	79.8824	8.7411
ENSCHIG00000020722	EMC2	14:26,154,806-26,218,131	ER membrane protein complex subunit 2	0.68	61.5741	11.4723
ENSCHIG00000027170	NSMCE2	14:66,956,316-67,182,575	NSE2 (MMS21) homolog, SMC5-SMC6 complex SUMO ligase	0.69	62.6357	7.97437
ENSCHIG00000018028	METTL15	15:23,918,076-24,140,560	Methyltransferase like 15	0.78	62.1689	12.3324
ENSCHIG00000017555	STIM1	15:32,118,087-32,314,109	Stromal interaction molecule 1	0.74	65.2972	10.8682
ENSCHIG00000019548	SBF2	15:39,485,068-39,983,128	SET binding factor 2	0.79	59.4872	10.1994
ENSCHIG00000025145	AKT3	16:31,887,822-32,154,225	AKT serine/threonine kinase 3	0.72	63.3562	8.70318
ENSCHIG00000017782	SDCCAG8	16:32,159,362-32,401,666	SHH signaling and ciliogenesis regulator SDCCAG8	0.71	60.3481	8.48971
ENSCHIG00000019866	MTOR	16:40,892,023-41,014,454	Mechanistic target of rapamycin kinase	0.71	69.5556	11.1099
ENSCHIG00000025778	RABGAP1L	16:54,008,065-54,722,027	RAB GTPase activating protein 1 like	0.74	55.6318	7.72361
ENSCHIG00000010860	PRG4	16:65,997,830-66,012,912	Proteoglycan 4	0.69	63.3333	9.06738
ENSCHIG00000025163	GSE1	18:12,875,316-13,045,021	Gse1 coiled-coil protein	0.69	58.483	7.60806
ENSCHIG00000004125		18:13,283,314-13,495,160		0.7	68.8462	10.3701
ENSCHIG00000019029	CDH15	18:15,662,771-15,681,990	Cadherin 15	0.74	80	11.0547
ENSCHIG00000011227	SLC22A31	18:15,682,684-15,687,146	Solute carrier family 22 member 31	0.78	80	10.4799
ENSCHIG00000024029	LRRK1	21:4,717,156-4,855,161	Leucine rich repeat kinase 1	0.77	70.0278	12.0039
ENSCHIG00000023601	CDC25A	22:51,732,795-51,753,930	Cell division cycle 25A	0.71	62.5	12.2519
ENSCHIG00000006954	RAF1	22:56,454,088-56,516,884	Raf-1 proto-oncogene, serine/threonine kinase	0.7	80	8.49041
ENSCHIG00000024242	KHDRBS2	23:47,871,981-48,673,939	KH RNA binding domain containing, signal transduction associated 2	0.77	79.4412	13.8492
ENSCHIG00000001650	U6	23:48,514,327-48,514,433	U6 spliceosomal RNA	0.73	90	12.0165
ENSCHIG00000020122	SERPINB11	24:62,123,587-62,141,507	Serpin family B member 11	0.69	56.6667	9.36083
ENSCHIG00000006757	SERPINB7	24:62,156,798-62,187,438	Serpin family B member 7	0.7	62.57	7.4099
ENSCHIG00000009202	FAM234A	25:214,493-230,685	Family with sequence similarity 234 member A	0.72	66.6667	7.17661
ENSCHIG00000022378	CCDC172	26:15,176,925-15,241,160	Coiled-coil domain containing 172	0.78	65.5048	8.68202
ENSCHIG00000017053	CHUK	26:30,524,784-30,564,452	Component of inhibitor of nuclear factor kappa B kinase complex	0.7	73.3333	10.1772
ENSCHIG00000012404	DNMBP	26:30,741,172-30,820,790	Dynamin binding protein	0.72	57.8804	10.5178
ENSCHIG00000023862	ABCC2	26:30,830,049-30,901,011	ATP binding cassette subfamily C member 2	0.78	60.8158	10.8207
ENSCHIG00000022251	JMJD1C	28:26,011,542-26,285,442	Jumonji domain containing 1C	0.77	53.3333	9.92484
ENSCHIG00000027140	ROR1	3:39,376,512-39,570,083	Receptor tyrosine kinase like orphan receptor 1	0.69	68.1439	8.26737
ENSCHIG00000023186	AHCYL1	3:87,128,893-87,168,110	Adenosylhomocysteinase like 1	0.77	68.4848	7.61122
ENSCHIG00000012143		4:119,700,884-119,703,010		0.83	66.6667	7.47108
ENSCHIG00000025890	LAMB1	4:71,229,200-71,305,140	Laminin subunit beta 1	0.72	65.3676	9.28556
ENSCHIG00000025416	COG5	4:71,696,009-71,983,690	Component of oligomeric golgi complex 5	0.8	65.5046	18.0686
ENSCHIG00000016204	RELN	4:75,050,676-75,646,820	Reelin	0.73	60.7412	8.39048
ENSCHIG00000004284	ERC1	5:106,708,679-106,972,256	ELKS/RAB6-interacting/CAST family member 1	0.77	58.7443	7.71918
ENSCHIG00000021625	JOSD1	5:109,244,718-109,252,810	Josephin domain containing 1	0.72	55.1282	8.35736
ENSCHIG00000015505	GTPBP1	5:109,257,520-109,277,779	GTP binding protein 1	0.74	56.6667	7.11621
ENSCHIG00000022287	KIT	6:70,711,312-70,794,841	KIT proto-oncogene, receptor tyrosine kinase	0.8	63.3796	8.13575
ENSCHIG00000020381		7:28,868,887-29,174,470		0.72	66.0988	9.1519
ENSCHIG00000015113	UHRF2	8:38,179,789-38,250,379	Ubiquitin like with PHD and ring finger domains 2	0.76	73.3333	8.31044
ENSCHIG00000026817	ERMP1	8:38,711,905-38,788,143	Endoplasmic reticulum metallopeptidase 1	0.69	83.4848	20.2976
ENSCHIG00000021856	RIC1	8:38,778,508-38,918,893	RIC1 homolog, RAB6A GEF complex partner 1	0.69	75.7202	10.1074
ENSCHIG00000017335	CD274	8:39,078,213-39,090,462	CD274 molecule	0.74	65.8333	15.5678
ENSCHIG00000017669	PLGRKT	8:39,111,389-39,155,966	Plasminogen receptor with a C-terminal lysine	0.73	74.6237	17.5622
ENSCHIG00000003903	JAK2	8:39,155,824-39,359,922	Janus kinase 2	0.78	76.8043	13.4197
ENSCHIG00000020505	INSL6	8:39,213,510-39,227,299	Insulin like 6	0.75	76.6667	13.558
ENSCHIG00000020946	SPATA6L	8:39,700,537-39,743,581	Spermatogenesis associated 6 like	0.78	77.2917	7.32829
ENSCHIG00000007986		8:67,640,559-67,719,517		0.72	76.4522	12.8576
ENSCHIG00000024034	FAM219A	8:75,539,245-75,599,796	Family with sequence similarity 219 member A	0.73	65.8	8.87271
ENSCHIG00000015187	DNAI1	8:75,600,528-75,672,302	Dynein axonemal intermediate chain 1	0.72	68.4103	8.36289
ENSCHIG00000020936	MDN1	9:47,698,551-47,842,002	Midasin AAA ATPase 1	0.71	66.8571	12.2311
ENSCHIG00000007748	CNR1	9:49,082,848-49,084,266	Cannabinoid receptor 1	0.75	83.3333	16.9561
