# Supplementary material for: Genetic Diversity and Selection Signatures in Jianchang Black Goats Revealed by Whole-Genome Sequencing Data
Source: Animals (Basel). 2022 Sep 10;12(18):2365. doi: 10.3390/ani12182365 (PMC9495118; doi:10.3390/ani12182365)
Supplement: Supplementary file 1 [file animals-12-02365-s001.zip › Table S9.xlsx]

## Sheet: Table S9
Table S9 The significantly enriched GO biological processes for the selected genes
GO_accession	Description	GeneRatio	P-value	Q-value	Count	Genes
GO:0050731	positive regulation of peptidyl-tyrosine phosphorylation	4/30	7.66e-05	0.0363439	4	MTOR/LRRK1/KIT/JAK2
GO:0043087	regulation of GTPase activity	5/30	8.23e-05	0.0363439	5	MYO9A/SBF2/MTOR/RABGAP1L/RIC1
GO:0050730	regulation of peptidyl-tyrosine phosphorylation	4/30	0.000328153	0.0613156	4	MTOR/LRRK1/KIT/JAK2
GO:0018108	peptidyl-tyrosine phosphorylation	4/30	0.000478908	0.0613156	4	MTOR/LRRK1/KIT/JAK2
GO:0018212	peptidyl-tyrosine modification	4/30	0.000532416	0.0613156	4	MTOR/LRRK1/KIT/JAK2
GO:0051336	regulation of hydrolase activity	6/30	0.000538199	0.0613156	6	MYO9A/SBF2/MTOR/RABGAP1L/RIC1/JAK2
GO:0043434	response to peptide hormone	4/30	0.000892024	0.0613156	4	MTOR/AHCYL1/JAK2/DNAI1
GO:0046640	regulation of alpha-beta T cell proliferation	2/30	0.000908033	0.0613156	2	CD274/JAK2
GO:0010631	epithelial cell migration	4/30	0.00109333	0.0613156	4	STARD13/AKT3/MTOR/KIT
GO:0090132	epithelium migration	4/30	0.00109333	0.0613156	4	STARD13/AKT3/MTOR/KIT
GO:0090130	tissue migration	4/30	0.00115627	0.0613156	4	STARD13/AKT3/MTOR/KIT
GO:0046427	positive regulation of receptor signaling pathway via JAK-STAT	2/30	0.00121703	0.0613156	2	KIT/JAK2
GO:0046633	alpha-beta T cell proliferation	2/30	0.00121703	0.0613156	2	CD274/JAK2
GO:0090049	regulation of cell migration involved in sprouting angiogenesis	2/30	0.00138785	0.0613156	2	STARD13/AKT3
GO:0046631	alpha-beta T cell activation	3/30	0.00167977	0.0613156	3	MTOR/CD274/JAK2
GO:1901652	response to peptide	4/30	0.00175464	0.0613156	4	MTOR/AHCYL1/JAK2/DNAI1
GO:1904894	positive regulation of receptor signaling pathway via STAT	2/30	0.00176181	0.0613156	2	KIT/JAK2
GO:0009725	response to hormone	5/30	0.00188697	0.0613156	5	MTOR/AHCYL1/KIT/JAK2/DNAI1
GO:0043085	positive regulation of catalytic activity	6/30	0.00195653	0.0613156	6	MYO9A/RABGAP1L/RAF1/KIT/RIC1/JAK2
GO:1901701	cellular response to oxygen-containing compound	6/30	0.00234288	0.0613156	6	MTOR/RAF1/CHUK/AHCYL1/JAK2/DNAI1
GO:0001934	positive regulation of protein phosphorylation	5/30	0.0024151	0.0613156	5	MTOR/LRRK1/RAF1/KIT/JAK2
GO:1902533	positive regulation of intracellular signal transduction	6/30	0.00255657	0.0613156	6	AKT3/LRRK1/RAF1/CHUK/KIT/JAK2
GO:0002042	cell migration involved in sprouting angiogenesis	2/30	0.00263688	0.0613156	2	STARD13/AKT3
GO:0042531	positive regulation of tyrosine phosphorylation of STAT protein	2/30	0.00263688	0.0613156	2	KIT/JAK2
GO:0051149	positive regulation of muscle cell differentiation	2/30	0.00263688	0.0613156	2	MTOR/KIT
GO:0098751	bone cell development	2/30	0.00263688	0.0613156	2	LRRK1/KIT
GO:0042327	positive regulation of phosphorylation	5/30	0.00304428	0.0613156	5	MTOR/LRRK1/RAF1/KIT/JAK2
GO:0002413	tolerance induction to tumor cell	1/30	0.00351206	0.0613156	1	CD274
GO:0002465	peripheral tolerance induction	1/30	0.00351206	0.0613156	1	CD274
GO:0002654	positive regulation of tolerance induction dependent upon immune response	1/30	0.00351206	0.0613156	1	CD274
GO:0002658	regulation of peripheral tolerance induction	1/30	0.00351206	0.0613156	1	CD274
GO:0002660	positive regulation of peripheral tolerance induction	1/30	0.00351206	0.0613156	1	CD274
GO:0002843	regulation of tolerance induction to tumor cell	1/30	0.00351206	0.0613156	1	CD274
GO:0002845	positive regulation of tolerance induction to tumor cell	1/30	0.00351206	0.0613156	1	CD274
GO:0007190	activation of adenylate cyclase activity	1/30	0.00351206	0.0613156	1	RAF1
GO:0032765	positive regulation of mast cell cytokine production	1/30	0.00351206	0.0613156	1	KIT
GO:0034050	programmed cell death induced by symbiont	1/30	0.00351206	0.0613156	1	JAK2
GO:0035722	interleukin-12-mediated signaling pathway	1/30	0.00351206	0.0613156	1	JAK2
GO:0042045	epithelial fluid transport	1/30	0.00351206	0.0613156	1	AHCYL1
GO:0060399	positive regulation of growth hormone receptor signaling pathway	1/30	0.00351206	0.0613156	1	JAK2
GO:0097324	melanocyte migration	1/30	0.00351206	0.0613156	1	KIT
GO:0097326	melanocyte adhesion	1/30	0.00351206	0.0613156	1	KIT
GO:0097498	endothelial tube lumen extension	1/30	0.00351206	0.0613156	1	STARD13
GO:1904059	regulation of locomotor rhythm	1/30	0.00351206	0.0613156	1	MTOR
GO:1905404	positive regulation of activated CD8-positive, alpha-beta T cell apoptotic process	1/30	0.00351206	0.0613156	1	CD274
GO:0002520	immune system development	6/30	0.00368577	0.0613156	6	MTOR/LRRK1/RAF1/KIT/CD274/JAK2
GO:0043547	positive regulation of GTPase activity	3/30	0.00373828	0.0613156	3	MYO9A/RABGAP1L/RIC1
GO:0030032	lamellipodium assembly	2/30	0.00396327	0.0613156	2	MTOR/KIT
GO:0001667	ameboidal-type cell migration	4/30	0.00405577	0.0613156	4	STARD13/AKT3/MTOR/KIT
GO:0051345	positive regulation of hydrolase activity	4/30	0.00429021	0.0613156	4	MYO9A/RABGAP1L/RIC1/JAK2
GO:0030099	myeloid cell differentiation	4/30	0.00437036	0.0613156	4	MTOR/LRRK1/KIT/JAK2
GO:0042509	regulation of tyrosine phosphorylation of STAT protein	2/30	0.00456437	0.0613156	2	KIT/JAK2
GO:0010562	positive regulation of phosphorus metabolic process	5/30	0.00458713	0.0613156	5	MTOR/LRRK1/RAF1/KIT/JAK2
GO:0045937	positive regulation of phosphate metabolic process	5/30	0.00458713	0.0613156	5	MTOR/LRRK1/RAF1/KIT/JAK2
GO:0071375	cellular response to peptide hormone stimulus	3/30	0.0047493	0.0613156	3	AHCYL1/JAK2/DNAI1
GO:0001819	positive regulation of cytokine production	4/30	0.00496008	0.0613156	4	CHUK/KIT/CD274/JAK2
GO:0010632	regulation of epithelial cell migration	3/30	0.00502544	0.0613156	3	STARD13/AKT3/MTOR
GO:0032870	cellular response to hormone stimulus	4/30	0.0050485	0.0613156	4	AHCYL1/KIT/JAK2/DNAI1
GO:0002573	myeloid leukocyte differentiation	3/30	0.00516708	0.0613156	3	MTOR/LRRK1/KIT
GO:0046777	protein autophosphorylation	3/30	0.00516708	0.0613156	3	MTOR/KIT/JAK2
GO:0002011	morphogenesis of an epithelial sheet	2/30	0.00553989	0.0613156	2	ARHGAP12/MTOR
GO:0007260	tyrosine phosphorylation of STAT protein	2/30	0.00588448	0.0613156	2	KIT/JAK2
GO:0043535	regulation of blood vessel endothelial cell migration	2/30	0.00588448	0.0613156	2	STARD13/AKT3
GO:0042110	T cell activation	4/30	0.00609229	0.0613156	4	MTOR/KIT/CD274/JAK2
GO:0071417	cellular response to organonitrogen compound	4/30	0.00609229	0.0613156	4	MTOR/AHCYL1/JAK2/DNAI1
GO:0061515	myeloid cell development	2/30	0.00623868	0.0613156	2	LRRK1/KIT
GO:0090398	cellular senescence	2/30	0.00623868	0.0613156	2	NSMCE2/AKT3
GO:0097581	lamellipodium organization	2/30	0.00623868	0.0613156	2	MTOR/KIT
GO:0120031	plasma membrane bounded cell projection assembly	4/30	0.00640023	0.0613156	4	SDCCAG8/MTOR/KIT/DNAI1
GO:0030031	cell projection assembly	4/30	0.00650515	0.0613156	4	SDCCAG8/MTOR/KIT/DNAI1
GO:0046425	regulation of receptor signaling pathway via JAK-STAT	2/30	0.0066024	0.0613156	2	KIT/JAK2
GO:0002296	T-helper 1 cell lineage commitment	1/30	0.00701219	0.0613156	1	MTOR
GO:0002461	tolerance induction dependent upon immune response	1/30	0.00701219	0.0613156	1	CD274
GO:0002652	regulation of tolerance induction dependent upon immune response	1/30	0.00701219	0.0613156	1	CD274
GO:0010572	positive regulation of platelet activation	1/30	0.00701219	0.0613156	1	JAK2
GO:0032237	activation of store-operated calcium channel activity	1/30	0.00701219	0.0613156	1	STIM1
GO:0032762	mast cell cytokine production	1/30	0.00701219	0.0613156	1	KIT
GO:0032763	regulation of mast cell cytokine production	1/30	0.00701219	0.0613156	1	KIT
GO:0035234	ectopic germ cell programmed cell death	1/30	0.00701219	0.0613156	1	KIT
GO:0036015	response to interleukin-3	1/30	0.00701219	0.0613156	1	JAK2
GO:0036016	cellular response to interleukin-3	1/30	0.00701219	0.0613156	1	JAK2
GO:0036017	response to erythropoietin	1/30	0.00701219	0.0613156	1	KIT
GO:0036018	cellular response to erythropoietin	1/30	0.00701219	0.0613156	1	KIT
GO:0036215	response to stem cell factor	1/30	0.00701219	0.0613156	1	KIT
GO:0036216	cellular response to stem cell factor stimulus	1/30	0.00701219	0.0613156	1	KIT
GO:0038065	collagen-activated signaling pathway	1/30	0.00701219	0.0613156	1	JAK2
GO:0038109	Kit signaling pathway	1/30	0.00701219	0.0613156	1	KIT
GO:0038162	erythropoietin-mediated signaling pathway	1/30	0.00701219	0.0613156	1	KIT
GO:0051562	negative regulation of mitochondrial calcium ion concentration	1/30	0.00701219	0.0613156	1	MICU2
GO:0051770	positive regulation of nitric-oxide synthase biosynthetic process	1/30	0.00701219	0.0613156	1	JAK2
GO:0060398	regulation of growth hormone receptor signaling pathway	1/30	0.00701219	0.0613156	1	JAK2
GO:0071349	cellular response to interleukin-12	1/30	0.00701219	0.0613156	1	JAK2
GO:0071550	death-inducing signaling complex assembly	1/30	0.00701219	0.0613156	1	RAF1
GO:0097296	activation of cysteine-type endopeptidase activity involved in apoptotic signaling pathway	1/30	0.00701219	0.0613156	1	JAK2
GO:0098920	retrograde trans-synaptic signaling by lipid	1/30	0.00701219	0.0613156	1	CNR1
GO:0098921	retrograde trans-synaptic signaling by endocannabinoid	1/30	0.00701219	0.0613156	1	CNR1
GO:0099552	trans-synaptic signaling by lipid, modulating synaptic transmission	1/30	0.00701219	0.0613156	1	CNR1
GO:0099553	trans-synaptic signaling by endocannabinoid, modulating synaptic transmission	1/30	0.00701219	0.0613156	1	CNR1
GO:1905651	regulation of artery morphogenesis	1/30	0.00701219	0.0613156	1	AKT3
GO:1905653	positive regulation of artery morphogenesis	1/30	0.00701219	0.0613156	1	AKT3
GO:1990456	mitochondrion-endoplasmic reticulum membrane tethering	1/30	0.00701219	0.0613156	1	AHCYL1
GO:1901653	cellular response to peptide	3/30	0.00795096	0.0688427	3	AHCYL1/JAK2/DNAI1
GO:1904892	regulation of receptor signaling pathway via STAT	2/30	0.0081513	0.0698921	2	KIT/JAK2
GO:0046634	regulation of alpha-beta T cell activation	2/30	0.00856169	0.0702541	2	CD274/JAK2
GO:1901699	cellular response to nitrogen compound	4/30	0.00898133	0.0702541	4	MTOR/AHCYL1/JAK2/DNAI1
GO:0043534	blood vessel endothelial cell migration	2/30	0.00984743	0.0702541	2	STARD13/AKT3
GO:0002645	positive regulation of tolerance induction	1/30	0.0105004	0.0702541	1	CD274
GO:0003330	regulation of extracellular matrix constituent secretion	1/30	0.0105004	0.0702541	1	RIC1
GO:0007252	I-kappaB phosphorylation	1/30	0.0105004	0.0702541	1	ERC1
GO:0032819	positive regulation of natural killer cell proliferation	1/30	0.0105004	0.0702541	1	JAK2
GO:0035166	post-embryonic hemopoiesis	1/30	0.0105004	0.0702541	1	JAK2
GO:0035701	hematopoietic stem cell migration	1/30	0.0105004	0.0702541	1	KIT
GO:0045762	positive regulation of adenylate cyclase activity	1/30	0.0105004	0.0702541	1	RAF1
GO:0045842	positive regulation of mitotic metaphase/anaphase transition	1/30	0.0105004	0.0702541	1	NSMCE2
GO:0048266	behavioral response to pain	1/30	0.0105004	0.0702541	1	MTOR
GO:0050882	voluntary musculoskeletal movement	1/30	0.0105004	0.0702541	1	MTOR
GO:0051135	positive regulation of NK T cell activation	1/30	0.0105004	0.0702541	1	JAK2
GO:0051142	positive regulation of NK T cell proliferation	1/30	0.0105004	0.0702541	1	JAK2
GO:0051767	nitric-oxide synthase biosynthetic process	1/30	0.0105004	0.0702541	1	JAK2
GO:0051769	regulation of nitric-oxide synthase biosynthetic process	1/30	0.0105004	0.0702541	1	JAK2
GO:0060397	growth hormone receptor signaling pathway via JAK-STAT	1/30	0.0105004	0.0702541	1	JAK2
GO:0070278	extracellular matrix constituent secretion	1/30	0.0105004	0.0702541	1	RIC1
GO:0098917	retrograde trans-synaptic signaling	1/30	0.0105004	0.0702541	1	CNR1
GO:0099541	trans-synaptic signaling by lipid	1/30	0.0105004	0.0702541	1	CNR1
GO:0099542	trans-synaptic signaling by endocannabinoid	1/30	0.0105004	0.0702541	1	CNR1
GO:1901341	positive regulation of store-operated calcium channel activity	1/30	0.0105004	0.0702541	1	STIM1
GO:1901970	positive regulation of mitotic sister chromatid separation	1/30	0.0105004	0.0702541	1	NSMCE2
GO:1902101	positive regulation of metaphase/anaphase transition of cell cycle	1/30	0.0105004	0.0702541	1	NSMCE2
GO:1903691	positive regulation of wound healing, spreading of epidermal cells	1/30	0.0105004	0.0702541	1	MTOR
GO:1905065	positive regulation of vascular associated smooth muscle cell differentiation	1/30	0.0105004	0.0702541	1	KIT
GO:1905397	activated CD8-positive, alpha-beta T cell apoptotic process	1/30	0.0105004	0.0702541	1	CD274
GO:1905402	regulation of activated CD8-positive, alpha-beta T cell apoptotic process	1/30	0.0105004	0.0702541	1	CD274
GO:0007169	transmembrane receptor protein tyrosine kinase signaling pathway	4/30	0.0106418	0.0706644	4	RAF1/KIT/JAK2/DNAI1
GO:0009791	post-embryonic development	2/30	0.0107494	0.0708465	2	MTOR/JAK2
GO:0031401	positive regulation of protein modification process	5/30	0.0112924	0.0738738	5	MTOR/LRRK1/RAF1/KIT/JAK2
GO:0035710	CD4-positive, alpha-beta T cell activation	2/30	0.0116867	0.0751795	2	MTOR/CD274
GO:0048872	homeostasis of number of cells	3/30	0.0117079	0.0751795	3	AKT3/KIT/JAK2
GO:0032609	interferon-gamma production	2/30	0.0131576	0.0751795	2	CD274/JAK2
GO:0032649	regulation of interferon-gamma production	2/30	0.0131576	0.0751795	2	CD274/JAK2
GO:0048534	hematopoietic or lymphoid organ development	5/30	0.0133835	0.0751795	5	MTOR/LRRK1/RAF1/KIT/JAK2
GO:0051147	regulation of muscle cell differentiation	2/30	0.0136649	0.0751795	2	MTOR/KIT
GO:0002318	myeloid progenitor cell differentiation	1/30	0.0139768	0.0751795	1	KIT
GO:0002371	dendritic cell cytokine production	1/30	0.0139768	0.0751795	1	KIT
GO:0002730	regulation of dendritic cell cytokine production	1/30	0.0139768	0.0751795	1	KIT
GO:0002732	positive regulation of dendritic cell cytokine production	1/30	0.0139768	0.0751795	1	KIT
GO:0002836	positive regulation of response to tumor cell	1/30	0.0139768	0.0751795	1	CD274
GO:0002839	positive regulation of immune response to tumor cell	1/30	0.0139768	0.0751795	1	CD274
GO:0032817	regulation of natural killer cell proliferation	1/30	0.0139768	0.0751795	1	JAK2
GO:0034093	positive regulation of maintenance of sister chromatid cohesion	1/30	0.0139768	0.0751795	1	NSMCE2
GO:0034184	positive regulation of maintenance of mitotic sister chromatid cohesion	1/30	0.0139768	0.0751795	1	NSMCE2
GO:0038157	granulocyte-macrophage colony-stimulating factor signaling pathway	1/30	0.0139768	0.0751795	1	JAK2
GO:0045348	positive regulation of MHC class II biosynthetic process	1/30	0.0139768	0.0751795	1	JAK2
GO:0045475	locomotor rhythm	1/30	0.0139768	0.0751795	1	MTOR
GO:0045793	positive regulation of cell size	1/30	0.0139768	0.0751795	1	AKT3
GO:0048265	response to pain	1/30	0.0139768	0.0751795	1	MTOR
GO:0050910	detection of mechanical stimulus involved in sensory perception of sound	1/30	0.0139768	0.0751795	1	KIT
GO:0051133	regulation of NK T cell activation	1/30	0.0139768	0.0751795	1	JAK2
GO:0051140	regulation of NK T cell proliferation	1/30	0.0139768	0.0751795	1	JAK2
GO:0060374	mast cell differentiation	1/30	0.0139768	0.0751795	1	KIT
GO:0070234	positive regulation of T cell apoptotic process	1/30	0.0139768	0.0751795	1	CD274
GO:0070671	response to interleukin-12	1/30	0.0139768	0.0751795	1	JAK2
GO:1901339	regulation of store-operated calcium channel activity	1/30	0.0139768	0.0751795	1	STIM1
GO:1903689	regulation of wound healing, spreading of epidermal cells	1/30	0.0139768	0.0751795	1	MTOR
GO:2000562	negative regulation of CD4-positive, alpha-beta T cell proliferation	1/30	0.0139768	0.0751795	1	CD274
GO:0001932	regulation of protein phosphorylation	5/30	0.0140458	0.0751795	5	MTOR/LRRK1/RAF1/KIT/JAK2
GO:0030316	osteoclast differentiation	2/30	0.0141808	0.0754449	2	MTOR/LRRK1
GO:0009612	response to mechanical stimulus	2/30	0.0157783	0.0806844	2	RAF1/KIT
GO:0001787	natural killer cell proliferation	1/30	0.0174414	0.0806844	1	JAK2
GO:0002087	regulation of respiratory gaseous exchange by nervous system process	1/30	0.0174414	0.0806844	1	PBX3
GO:0002551	mast cell chemotaxis	1/30	0.0174414	0.0806844	1	KIT
GO:0010756	positive regulation of plasminogen activation	1/30	0.0174414	0.0806844	1	PLGRKT
GO:0031281	positive regulation of cyclase activity	1/30	0.0174414	0.0806844	1	RAF1
GO:0035739	CD4-positive, alpha-beta T cell proliferation	1/30	0.0174414	0.0806844	1	CD274
GO:0038093	Fc receptor signaling pathway	1/30	0.0174414	0.0806844	1	KIT
GO:0038166	angiotensin-activated signaling pathway	1/30	0.0174414	0.0806844	1	AHCYL1
GO:0045342	MHC class II biosynthetic process	1/30	0.0174414	0.0806844	1	JAK2
GO:0045346	regulation of MHC class II biosynthetic process	1/30	0.0174414	0.0806844	1	JAK2
GO:0046007	negative regulation of activated T cell proliferation	1/30	0.0174414	0.0806844	1	CD274
GO:0046641	positive regulation of alpha-beta T cell proliferation	1/30	0.0174414	0.0806844	1	JAK2
GO:0048714	positive regulation of oligodendrocyte differentiation	1/30	0.0174414	0.0806844	1	MTOR
GO:0051152	positive regulation of smooth muscle cell differentiation	1/30	0.0174414	0.0806844	1	KIT
GO:0051647	nucleus localization	1/30	0.0174414	0.0806844	1	MTOR
GO:0090051	negative regulation of cell migration involved in sprouting angiogenesis	1/30	0.0174414	0.0806844	1	STARD13
GO:0097531	mast cell migration	1/30	0.0174414	0.0806844	1	KIT
GO:0099550	trans-synaptic signaling, modulating synaptic transmission	1/30	0.0174414	0.0806844	1	CNR1
GO:1901731	positive regulation of platelet aggregation	1/30	0.0174414	0.0806844	1	JAK2
GO:1905564	positive regulation of vascular endothelial cell proliferation	1/30	0.0174414	0.0806844	1	AKT3
GO:2000561	regulation of CD4-positive, alpha-beta T cell proliferation	1/30	0.0174414	0.0806844	1	CD274
GO:2001186	negative regulation of CD8-positive, alpha-beta T cell activation	1/30	0.0174414	0.0806844	1	CD274
GO:2001269	positive regulation of cysteine-type endopeptidase activity involved in apoptotic signaling pathway	1/30	0.0174414	0.0806844	1	JAK2
GO:0002040	sprouting angiogenesis	2/30	0.0174496	0.0806844	2	STARD13/AKT3
GO:0030218	erythrocyte differentiation	2/30	0.0180228	0.0829008	2	KIT/JAK2
GO:0007259	receptor signaling pathway via JAK-STAT	2/30	0.019193	0.0835699	2	KIT/JAK2
GO:0046649	lymphocyte activation	4/30	0.0196761	0.0835699	4	MTOR/KIT/CD274/JAK2
GO:0018193	peptidyl-amino acid modification	5/30	0.0203373	0.0835699	5	MTOR/LRRK1/RAF1/KIT/JAK2
GO:0042325	regulation of phosphorylation	5/30	0.0205107	0.0835699	5	MTOR/LRRK1/RAF1/KIT/JAK2
GO:0001866	NK T cell proliferation	1/30	0.0208943	0.0835699	1	JAK2
GO:0002834	regulation of response to tumor cell	1/30	0.0208943	0.0835699	1	CD274
GO:0002837	regulation of immune response to tumor cell	1/30	0.0208943	0.0835699	1	CD274
GO:0006207	'de novo' pyrimidine nucleobase biosynthetic process	1/30	0.0208943	0.0835699	1	MTOR
GO:0010623	programmed cell death involved in cell development	1/30	0.0208943	0.0835699	1	KIT
GO:0010831	positive regulation of myotube differentiation	1/30	0.0208943	0.0835699	1	MTOR
GO:0019856	pyrimidine nucleobase biosynthetic process	1/30	0.0208943	0.0835699	1	MTOR
GO:0034091	regulation of maintenance of sister chromatid cohesion	1/30	0.0208943	0.0835699	1	NSMCE2
GO:0034182	regulation of maintenance of mitotic sister chromatid cohesion	1/30	0.0208943	0.0835699	1	NSMCE2
GO:0036158	outer dynein arm assembly	1/30	0.0208943	0.0835699	1	DNAI1
GO:0042044	fluid transport	1/30	0.0208943	0.0835699	1	AHCYL1
GO:0043201	response to leucine	1/30	0.0208943	0.0835699	1	MTOR
GO:0044065	regulation of respiratory system process	1/30	0.0208943	0.0835699	1	PBX3
GO:0045761	regulation of adenylate cyclase activity	1/30	0.0208943	0.0835699	1	RAF1
GO:0045792	negative regulation of cell size	1/30	0.0208943	0.0835699	1	MTOR
GO:0046642	negative regulation of alpha-beta T cell proliferation	1/30	0.0208943	0.0835699	1	CD274
GO:0051132	NK T cell activation	1/30	0.0208943	0.0835699	1	JAK2
GO:0051547	regulation of keratinocyte migration	1/30	0.0208943	0.0835699	1	MTOR
GO:0051549	positive regulation of keratinocyte migration	1/30	0.0208943	0.0835699	1	MTOR
GO:0061081	positive regulation of myeloid leukocyte cytokine production involved in immune response	1/30	0.0208943	0.0835699	1	KIT
GO:0071233	cellular response to leucine	1/30	0.0208943	0.0835699	1	MTOR
GO:1901838	positive regulation of transcription of nucleolar large rRNA by RNA polymerase I	1/30	0.0208943	0.0835699	1	MTOR
GO:1905063	regulation of vascular associated smooth muscle cell differentiation	1/30	0.0208943	0.0835699	1	KIT
GO:1990253	cellular response to leucine starvation	1/30	0.0208943	0.0835699	1	MTOR
GO:0008361	regulation of cell size	2/30	0.021007	0.0835699	2	AKT3/MTOR
GO:0034101	erythrocyte homeostasis	2/30	0.021007	0.0835699	2	KIT/JAK2
GO:0072359	circulatory system development	5/30	0.022116	0.0869668	5	STARD13/AKT3/MTOR/KIT/DNAI1
GO:0001817	regulation of cytokine production	4/30	0.0221525	0.0869668	4	CHUK/KIT/CD274/JAK2
GO:0010634	positive regulation of epithelial cell migration	2/30	0.0222548	0.0869668	2	AKT3/MTOR
GO:0097696	receptor signaling pathway via STAT	2/30	0.0222548	0.0869668	2	KIT/JAK2
GO:0001816	cytokine production	4/30	0.0235812	0.0903023	4	CHUK/KIT/CD274/JAK2
GO:0031929	TOR signaling	2/30	0.0241829	0.0903023	2	AKT3/MTOR
GO:0071706	tumor necrosis factor superfamily cytokine production	2/30	0.0241829	0.0903023	2	CD274/JAK2
GO:1903555	regulation of tumor necrosis factor superfamily cytokine production	2/30	0.0241829	0.0903023	2	CD274/JAK2
GO:0002643	regulation of tolerance induction	1/30	0.0243353	0.0903023	1	CD274
GO:0032693	negative regulation of interleukin-10 production	1/30	0.0243353	0.0903023	1	CD274
GO:0042976	activation of Janus kinase activity	1/30	0.0243353	0.0903023	1	JAK2
GO:0043576	regulation of respiratory gaseous exchange	1/30	0.0243353	0.0903023	1	PBX3
GO:0045876	positive regulation of sister chromatid cohesion	1/30	0.0243353	0.0903023	1	NSMCE2
GO:0051349	positive regulation of lyase activity	1/30	0.0243353	0.0903023	1	RAF1
GO:0071549	cellular response to dexamethasone stimulus	1/30	0.0243353	0.0903023	1	JAK2
GO:1901021	positive regulation of calcium ion transmembrane transporter activity	1/30	0.0243353	0.0903023	1	STIM1
GO:0042129	regulation of T cell proliferation	2/30	0.0248405	0.0904821	2	CD274/JAK2
GO:0034097	response to cytokine	4/30	0.0253185	0.0904821	4	CHUK/KIT/CD274/JAK2
GO:0051090	regulation of DNA-binding transcription factor activity	3/30	0.0260579	0.0904821	3	CHUK/ERC1/KIT
GO:0010243	response to organonitrogen compound	4/30	0.0263455	0.0904821	4	MTOR/AHCYL1/JAK2/DNAI1
GO:0098609	cell-cell adhesion	4/30	0.0266062	0.0904821	4	CDH15/KIT/CD274/JAK2
GO:0032412	regulation of ion transmembrane transporter activity	2/30	0.0268569	0.0904821	2	STIM1/AHCYL1
GO:0000722	telomere maintenance via recombination	1/30	0.0277648	0.0904821	1	NSMCE2
GO:0002295	T-helper cell lineage commitment	1/30	0.0277648	0.0904821	1	MTOR
GO:0002327	immature B cell differentiation	1/30	0.0277648	0.0904821	1	KIT
GO:0002418	immune response to tumor cell	1/30	0.0277648	0.0904821	1	CD274
GO:0003159	morphogenesis of an endothelium	1/30	0.0277648	0.0904821	1	STARD13
GO:0006206	pyrimidine nucleobase metabolic process	1/30	0.0277648	0.0904821	1	MTOR
GO:0007413	axonal fasciculation	1/30	0.0277648	0.0904821	1	CNR1
GO:0010755	regulation of plasminogen activation	1/30	0.0277648	0.0904821	1	PLGRKT
GO:0019228	neuronal action potential	1/30	0.0277648	0.0904821	1	MTOR
GO:0034086	maintenance of sister chromatid cohesion	1/30	0.0277648	0.0904821	1	NSMCE2
GO:0034088	maintenance of mitotic sister chromatid cohesion	1/30	0.0277648	0.0904821	1	NSMCE2
GO:0034112	positive regulation of homotypic cell-cell adhesion	1/30	0.0277648	0.0904821	1	JAK2
GO:0036444	calcium import into the mitochondrion	1/30	0.0277648	0.0904821	1	MICU2
GO:0050974	detection of mechanical stimulus involved in sensory perception	1/30	0.0277648	0.0904821	1	KIT
GO:0060396	growth hormone receptor signaling pathway	1/30	0.0277648	0.0904821	1	JAK2
GO:0061154	endothelial tube morphogenesis	1/30	0.0277648	0.0904821	1	STARD13
GO:0070230	positive regulation of lymphocyte apoptotic process	1/30	0.0277648	0.0904821	1	CD274
GO:0071378	cellular response to growth hormone stimulus	1/30	0.0277648	0.0904821	1	JAK2
GO:0071548	response to dexamethasone	1/30	0.0277648	0.0904821	1	JAK2
GO:0101023	vascular endothelial cell proliferation	1/30	0.0277648	0.0904821	1	AKT3
GO:0106030	neuron projection fasciculation	1/30	0.0277648	0.0904821	1	CNR1
GO:1901836	regulation of transcription of nucleolar large rRNA by RNA polymerase I	1/30	0.0277648	0.0904821	1	MTOR
GO:1904385	cellular response to angiotensin	1/30	0.0277648	0.0904821	1	AHCYL1
GO:1905562	regulation of vascular endothelial cell proliferation	1/30	0.0277648	0.0904821	1	AKT3
GO:1905820	positive regulation of chromosome separation	1/30	0.0277648	0.0904821	1	NSMCE2
GO:1990776	response to angiotensin	1/30	0.0277648	0.0904821	1	AHCYL1
GO:2001185	regulation of CD8-positive, alpha-beta T cell activation	1/30	0.0277648	0.0904821	1	CD274
GO:0010594	regulation of endothelial cell migration	2/30	0.0289377	0.0939579	2	STARD13/AKT3
GO:0051640	organelle localization	3/30	0.0290775	0.09399	3	MTOR/AHCYL1/KIT
GO:0002262	myeloid cell homeostasis	2/30	0.03036	0.09399	2	KIT/JAK2
GO:0001764	neuron migration	2/30	0.0310815	0.09399	2	SDCCAG8/RELN
GO:0022898	regulation of transmembrane transporter activity	2/30	0.0310815	0.09399	2	STIM1/AHCYL1
GO:0071356	cellular response to tumor necrosis factor	2/30	0.0310815	0.09399	2	CHUK/JAK2
GO:0002363	alpha-beta T cell lineage commitment	1/30	0.0311825	0.09399	1	MTOR
GO:0006312	mitotic recombination	1/30	0.0311825	0.09399	1	NSMCE2
GO:0031279	regulation of cyclase activity	1/30	0.0311825	0.09399	1	RAF1
GO:0032727	positive regulation of interferon-alpha production	1/30	0.0311825	0.09399	1	CHUK
GO:0035162	embryonic hemopoiesis	1/30	0.0311825	0.09399	1	KIT
GO:0035313	wound healing, spreading of epidermal cells	1/30	0.0311825	0.09399	1	MTOR
GO:0035994	response to muscle stretch	1/30	0.0311825	0.09399	1	RAF1
GO:0036035	osteoclast development	1/30	0.0311825	0.09399	1	LRRK1
GO:0042790	nucleolar large rRNA transcription by RNA polymerase I	1/30	0.0311825	0.09399	1	MTOR
GO:0043369	CD4-positive or CD8-positive, alpha-beta T cell lineage commitment	1/30	0.0311825	0.09399	1	MTOR
GO:0043373	CD4-positive, alpha-beta T cell lineage commitment	1/30	0.0311825	0.09399	1	MTOR
GO:0046112	nucleobase biosynthetic process	1/30	0.0311825	0.09399	1	MTOR
GO:0051546	keratinocyte migration	1/30	0.0311825	0.09399	1	MTOR
GO:0097066	response to thyroid hormone	1/30	0.0311825	0.09399	1	KIT
GO:0097067	cellular response to thyroid hormone stimulus	1/30	0.0311825	0.09399	1	KIT
GO:2001267	regulation of cysteine-type endopeptidase activity involved in apoptotic signaling pathway	1/30	0.0311825	0.09399	1	JAK2
GO:0070588	calcium ion transmembrane transport	2/30	0.0318098	0.0955547	2	MICU2/STIM1
GO:0002274	myeloid leukocyte activation	2/30	0.0325449	0.0974315	2	KIT/JAK2
GO:0050670	regulation of lymphocyte proliferation	2/30	0.0332867	0.0978515	2	CD274/JAK2
GO:0045321	leukocyte activation	4/30	0.0339415	0.0978515	4	MTOR/KIT/CD274/JAK2
GO:0060491	regulation of cell projection assembly	2/30	0.0340352	0.0978515	2	SDCCAG8/MTOR
GO:0120032	regulation of plasma membrane bounded cell projection assembly	2/30	0.0340352	0.0978515	2	SDCCAG8/MTOR
GO:0010765	positive regulation of sodium ion transport	1/30	0.0345886	0.0978515	1	AHCYL1
GO:0030318	melanocyte differentiation	1/30	0.0345886	0.0978515	1	KIT
GO:0031294	lymphocyte costimulation	1/30	0.0345886	0.0978515	1	CD274
GO:0031295	T cell costimulation	1/30	0.0345886	0.0978515	1	CD274
GO:0032816	positive regulation of natural killer cell activation	1/30	0.0345886	0.0978515	1	JAK2
GO:0045945	positive regulation of transcription by RNA polymerase III	1/30	0.0345886	0.0978515	1	MTOR
GO:0048569	post-embryonic animal organ development	1/30	0.0345886	0.0978515	1	JAK2
GO:0070286	axonemal dynein complex assembly	1/30	0.0345886	0.0978515	1	DNAI1
GO:0070885	negative regulation of calcineurin-NFAT signaling cascade	1/30	0.0345886	0.0978515	1	MTOR
GO:0071276	cellular response to cadmium ion	1/30	0.0345886	0.0978515	1	CHUK
GO:0090050	positive regulation of cell migration involved in sprouting angiogenesis	1/30	0.0345886	0.0978515	1	AKT3
GO:0106057	negative regulation of calcineurin-mediated signaling	1/30	0.0345886	0.0978515	1	MTOR
GO:0140747	regulation of ncRNA transcription	1/30	0.0345886	0.0978515	1	MTOR
GO:0032944	regulation of mononuclear cell proliferation	2/30	0.0347903	0.0978515	2	CD274/JAK2
GO:0043270	positive regulation of ion transport	2/30	0.0347903	0.0978515	2	STIM1/AHCYL1
GO:0048871	multicellular organismal homeostasis	3/30	0.0360905	0.10087	3	AKT3/LRRK1/JAK2
GO:0034612	response to tumor necrosis factor	2/30	0.0363202	0.10087	2	CHUK/JAK2
GO:0042098	T cell proliferation	2/30	0.0363202	0.10087	2	CD274/JAK2
GO:0050870	positive regulation of T cell activation	2/30	0.0363202	0.10087	2	CD274/JAK2
GO:0032409	regulation of transporter activity	2/30	0.0370949	0.10104	2	STIM1/AHCYL1
GO:1901698	response to nitrogen compound	4/30	0.0373721	0.10104	4	MTOR/AHCYL1/JAK2/DNAI1
GO:0008038	neuron recognition	1/30	0.0379832	0.10104	1	CNR1
GO:0010592	positive regulation of lamellipodium assembly	1/30	0.0379832	0.10104	1	MTOR
GO:0010954	positive regulation of protein processing	1/30	0.0379832	0.10104	1	PLGRKT
GO:0032607	interferon-alpha production	1/30	0.0379832	0.10104	1	CHUK
GO:0032647	regulation of interferon-alpha production	1/30	0.0379832	0.10104	1	CHUK
GO:0045063	T-helper 1 cell differentiation	1/30	0.0379832	0.10104	1	MTOR
GO:0045943	positive regulation of transcription by RNA polymerase I	1/30	0.0379832	0.10104	1	MTOR
GO:0060391	positive regulation of SMAD protein signal transduction	1/30	0.0379832	0.10104	1	JAK2
GO:0060416	response to growth hormone	1/30	0.0379832	0.10104	1	JAK2
GO:0061082	myeloid leukocyte cytokine production	1/30	0.0379832	0.10104	1	KIT
GO:0090136	epithelial cell-cell adhesion	1/30	0.0379832	0.10104	1	KIT
GO:2000773	negative regulation of cellular senescence	1/30	0.0379832	0.10104	1	AKT3
GO:0045859	regulation of protein kinase activity	3/30	0.0405916	0.104679	3	MTOR/KIT/JAK2
GO:0007626	locomotory behavior	2/30	0.0410634	0.104679	2	PBX3/MTOR
GO:0070663	regulation of leukocyte proliferation	2/30	0.0410634	0.104679	2	CD274/JAK2
GO:0001774	microglial cell activation	1/30	0.0413662	0.104679	1	JAK2
GO:0002507	tolerance induction	1/30	0.0413662	0.104679	1	CD274
GO:0003351	epithelial cilium movement involved in extracellular fluid movement	1/30	0.0413662	0.104679	1	DNAI1
GO:0009303	rRNA transcription	1/30	0.0413662	0.104679	1	MTOR
GO:0036037	CD8-positive, alpha-beta T cell activation	1/30	0.0413662	0.104679	1	CD274
GO:0043537	negative regulation of blood vessel endothelial cell migration	1/30	0.0413662	0.104679	1	STARD13
GO:0045687	positive regulation of glial cell differentiation	1/30	0.0413662	0.104679	1	MTOR
GO:0048011	neurotrophin TRK receptor signaling pathway	1/30	0.0413662	0.104679	1	RAF1
GO:0050849	negative regulation of calcium-mediated signaling	1/30	0.0413662	0.104679	1	MTOR
GO:0050982	detection of mechanical stimulus	1/30	0.0413662	0.104679	1	KIT
GO:0070232	regulation of T cell apoptotic process	1/30	0.0413662	0.104679	1	CD274
GO:0090330	regulation of platelet aggregation	1/30	0.0413662	0.104679	1	JAK2
GO:1903319	positive regulation of protein maturation	1/30	0.0413662	0.104679	1	PLGRKT
GO:2000108	positive regulation of leukocyte apoptotic process	1/30	0.0413662	0.104679	1	CD274
GO:0010038	response to metal ion	2/30	0.0418758	0.105361	2	CHUK/AHCYL1
GO:0007417	central nervous system development	4/30	0.0420229	0.105361	4	PBX3/AKT3/MTOR/RELN
GO:0043542	endothelial cell migration	2/30	0.0435188	0.105361	2	STARD13/AKT3
GO:1903039	positive regulation of leukocyte cell-cell adhesion	2/30	0.0435188	0.105361	2	CD274/JAK2
GO:0001894	tissue homeostasis	2/30	0.0443494	0.105361	2	AKT3/LRRK1
GO:0030097	hemopoiesis	4/30	0.0444684	0.105361	4	MTOR/LRRK1/KIT/JAK2
GO:0002269	leukocyte activation involved in inflammatory response	1/30	0.0447377	0.105361	1	JAK2
GO:0002320	lymphoid progenitor cell differentiation	1/30	0.0447377	0.105361	1	KIT
GO:0002360	T cell lineage commitment	1/30	0.0447377	0.105361	1	MTOR
GO:0006359	regulation of transcription by RNA polymerase III	1/30	0.0447377	0.105361	1	MTOR
GO:0006851	mitochondrial calcium ion transmembrane transport	1/30	0.0447377	0.105361	1	MICU2
GO:0006858	extracellular transport	1/30	0.0447377	0.105361	1	DNAI1
GO:0007063	regulation of sister chromatid cohesion	1/30	0.0447377	0.105361	1	NSMCE2
GO:0021516	dorsal spinal cord development	1/30	0.0447377	0.105361	1	PBX3
GO:0035855	megakaryocyte development	1/30	0.0447377	0.105361	1	KIT
GO:0038179	neurotrophin signaling pathway	1/30	0.0447377	0.105361	1	RAF1
GO:0046677	response to antibiotic	1/30	0.0447377	0.105361	1	JAK2
GO:0046686	response to cadmium ion	1/30	0.0447377	0.105361	1	CHUK
GO:0048713	regulation of oligodendrocyte differentiation	1/30	0.0447377	0.105361	1	MTOR
GO:0050931	pigment cell differentiation	1/30	0.0447377	0.105361	1	KIT
GO:0051150	regulation of smooth muscle cell differentiation	1/30	0.0447377	0.105361	1	KIT
GO:0051339	regulation of lyase activity	1/30	0.0447377	0.105361	1	RAF1
GO:0061900	glial cell activation	1/30	0.0447377	0.105361	1	JAK2
GO:0070633	transepithelial transport	1/30	0.0447377	0.105361	1	AHCYL1
GO:1902042	negative regulation of extrinsic apoptotic signaling pathway via death domain receptors	1/30	0.0447377	0.105361	1	RAF1
GO:1902745	positive regulation of lamellipodium organization	1/30	0.0447377	0.105361	1	MTOR
GO:0009112	nucleobase metabolic process	1/30	0.0480978	0.111199	1	MTOR
GO:0031440	regulation of mRNA 3'-end processing	1/30	0.0480978	0.111199	1	AHCYL1
GO:0032689	negative regulation of interferon-gamma production	1/30	0.0480978	0.111199	1	CD274
GO:0043303	mast cell degranulation	1/30	0.0480978	0.111199	1	KIT
GO:0051560	mitochondrial calcium ion homeostasis	1/30	0.0480978	0.111199	1	MICU2
GO:0071385	cellular response to glucocorticoid stimulus	1/30	0.0480978	0.111199	1	JAK2
GO:2000273	positive regulation of signaling receptor activity	1/30	0.0480978	0.111199	1	JAK2
GO:0007281	germ cell development	2/30	0.0485906	0.112045	2	MTOR/KIT
GO:0032868	response to insulin	2/30	0.0494562	0.113588	2	MTOR/DNAI1
